# Supplementary material for: Gene expression analysis reveals mir-29 as a linker regulatory molecule among rheumatoid arthritis, inflammatory bowel disease, and dementia: Insights from systems biology approach
Source: PLoS One. 2025 Jan 15;20(1):e0316584. doi: 10.1371/journal.pone.0316584 (PMC11734936; doi:10.1371/journal.pone.0316584)
Supplement: S1 File — (XLSX) [file pone.0316584.s003.xlsx]

## Sheet: S1
Dataset curated for the study
Disease Type	Sl No	Accession ID	SampleType/ Count	Platform	Reference
RA	1	GSE15573	Blood; 18/15	Illumina human-6 v2.0 expression beadchip	PMID: 19710928
	2	GSE17755	Blood; 112/45	Hitachisoft AceGene Human Oligo Chip 30K 1 Chip Version	PMID: 21496236
	3	GSE64612	Blood; 40/20	SABiosciences Innate and Adaptive Immune Responses PCR Array	PMID: 22238028
	4	GSE93272	Blood; 78/43	Affymetrix Human Genome U133 Plus 2.0 Array	PMID: 30013029
	5	GSE100191	Blood; 7/5	Agilent-026652 Whole Human Genome Microarray 4x44K v2	PMID: 29584756
	6	GSE1919	Tissue; 5/5	Affymetrix Human Genome U95A Array	PMID: 20858714
	7	GSE12021	Tissue; 12/9	Affymetrix Human Genome U133A/B Array	PMID: 18721452
	8	GSE55235	Tissue; 10/10	Affymetrix Human Genome U133A Array	PMID: 24690414
	9	GSE55457	Tissue; 13/10	Affymetrix Human Genome U133A Array	PMID: 24690414
	10	GSE77298	Tissue; 16/7	Affymetrix Human Genome U133 Plus 2.0 Array	PMID: 26711533
IBD	1	GSE3365	Blood; 85/42	Affymetrix Human Genome U133A Array	PMID: 16436634
	2	GSE94648	Blood; 75/22	Affymetrix Human Genome U133 Plus 2.0 Array	PMID: 28981629
	3	GSE119600	Blood; 188/47	Illumina HumanHT-12 V4.0 expression beadchip	PMID: 31076612
	4	GSE169568	Blood; 110/30	Illumina HumanHT-12 V4.0 expression beadchip	PMID: 35022690
	5	GSE9452	Tissue; 21/5	Affymetrix Human Genome U133 Plus 2.0 Array	PMID: 19177426
	6	GSE36807	Tissue; 28/7	Affymetrix Human Genome U133 Plus 2.0 Array	PMID: 24155895
	7	GSE53306	Tissue; 12/12	Illumina HumanHT-12 WG-DASL V4.0 R2 expression beadchip	PMID: 26034135
	8	GSE75214	Tissue; 172/22	Affymetrix Human Gene 1.0 ST Array	PMID: 28885228
	9	GSE87466	Tissue; 87/21	Affymetrix HT HG-U133+ PM Array Plate	PMID: 29401083
	10	GSE102133	Tissue; 65/12	Affymetrix Human Gene 1.0 ST Array	PMID: 30657881
Dementia	1	GSE4229	Blood; 18/22	NIA MGC, Mammalian Genome Collection	PMID: 19366883
	2	GSE6613	Blood; 50/22	[HG-U133A] Affymetrix Human Genome U133A Array	PMID: 17215369
	3	GSE18309	Blood; 6/4	Affymetrix Human Genome U133 Plus 2.0 Array	PMID: 30918899
	4	GSE63060	Blood; 225/104	Illumina HumanHT-12 V3.0 expression beadchip	PMID: 26343147
	5	GSE1297	Tissue; 22/9	Affymetrix Human Genome U133A Array	PMID: 14769913
	6	GSE36980	Tissue; 33/47	Affymetrix Human Gene 1.0 ST Array	PMID: 23595620
	7	GSE48350	Tissue; 80/140	Affymetrix Human Genome U133 Plus 2.0 Array	PMID: 23206327
	8	GSE84422	Tissue; 326/214	Affymetrix Human Genome U133A/B Array	PMID: 27799057
	9	GSE118553	Tissue; 301/100	Illumina HumanHT-12 V4.0 expression beadchip	PMID: 31063847

## Sheet: S2
DEGs from Rheumatoid Arthritis Datasets						DEGs from Rheumatoid Arthritis Datasets
GSE15573-UP	GSE15573-DOWN	GSE17755-UP	GSE17755-DOWN	GSE64612- UP	GSE64612- DOWN	GSE93272- UP	GSE93272- DOWN
RNASE2	IL2RB	GABRD	ACTG1	NOS2	TLR1	CD58	MIR612///NEAT1
S100A8		HOXA11	ACTB		NLRC4	CLEC4D	LRRN3
S100A9		S100A12	CFL1		CHUK	LAMTOR3
TXN		EGR4	PFN1			EVI2A
ORM1		CLEC4E	IL32			CNIH4
NDUFB3		C14orf131	LSP1			S100A8
CAMP		TNFSF13B	ARHGDIB			TRIQK
LY96		ERAF	PPP4C			MS4A4A
ARG1		CA1	HLA-DRA			ANXA3
TMA7		IL1R2	NPIP			NDUFB3
COX7C		DEFA3	LCK			LY96
S100P			PPP1CA			GMFB
MMP9			ALB			ELMOD2
PFDN5			CCL5			C9orf72
RPL31			GNAI2			SUB1
RPL39			ADD3			CHMP5
COMMD6			ENO1			HSPE1-MOB4///MOB4
RPS24			CD97			BCL2A1
RPL26			TRDC			KIAA0391///PSMA6
DEFA4			ANXA6			CKS2
DEFA1B			C20orf117			GLRX
RPS27			HLA-DPB1			COMMD8
			EIF4A2			FAS
			EEF1A1			ZNF267
			GAPDH			UQCRQ
			GNLY			CSTA
						PSMC6
						PDCD10
						HAT1
						LPAR6
						HNMT
						C14orf2
						POLR2K
						CLEC2B
						NDUFA4
						NA
						COPS2
						TFEC
						COX7C
						RPL22L1
						RSL24D1
						COX7B
						SCOC
						NRG1
						PMAIP1
						S100A12
						RPS7
						ZCCHC10
						SNORD73A///RPS3A
						TNFAIP6
						COMMD6
						CD69
						RPL31
						CNTNAP3B///CNTNAP3
						ARG1
						CETN3
						RPL34
						RPL36A-HNRNPH2///RPL36A
						PFDN4
						CNTNAP3B///CNTNAP3P2///CNTNAP3
						KCNJ15
						S100P
						ANKRD22
						IFIT1
						IFI44
						RSAD2
						GSE100191- UP	GSE100191- DOWN
						CPB2	CSRP2
						WDR93	FAM64A
						CD99L2	SCN4B
						ELMO2	GPX3
						TXNRD1	UGT1A6
						ITPKB	C2orf16
						OTP	GOLGA6A
						FOS	IL26
						AHRR	NNMT
						DUSP1	DKK3
						KNDC1	FCRL5
						PDCD6IP	LOC652276
						CHTOP	PPP6R2
						MAT2B	SERPING1
						EGR1	DNM1
						DDX24	FAM95B1
						FOXJ2	FLJ43903
						C1S	FOXQ1
						ATP6V0E1	LOC100128869
						RASGEF1B	RAB19
						TAGAP	ZNRD1-AS1
						ZFP36	OR1F1
						SON	GJC3
						ICA1	FAM160B2
						TPM3	PTPRF
						WFDC2	MAML3
						C20orf196	C14orf41
						RBM3	CXorf1
						PRSS33	PAR4
						AFAP1	GPSM1
						EGR2	LHX1
						IGFL2	HOXA2
						CPNE6	MCLL063
						WBSCR17	FAM48B1
						PCGEM1	MUC5B
						AK1	GOLGA6L6
						LOC644366	NAG20
						LOC100653325	LAMA4
						ROCK2	ST3GAL4
						RGS12	TGIF1
						PTGFRN	KATNAL2
						SPRR2A	A1CF
						OSM	WDR87
						LOC146336	SULT4A1
						CD9	PRIC285
						BNIP3L	LOC390705
						SLC25A26	WFDC5
						CLC	LOC100130354
						LOC339290	TNXB
						CXCL12	LOC100131581
						EEF1A1	MAN1B1
						ADORA1	C7orf13
						SLC44A5	GUSBP1
						TTTY12	FAM163B
						UBE2D1	NTNG2
						LOC149837	FADS6
						EPHB2	SGK494
						ADAM21	SLC22A13
						G0S2	MS4A4E
						RBM23	VSTM2L
						HMBOX1	OR4C6
						LHFPL5	BMP3
						FAM125A	LRP2
						S100P	LOC389831
						DSCR8	POM121L8P
						GPR78	KCNQ2
						PRDX3	GRIK1-AS1
						MALT1	WDFY4
						ETS1	DIO2
						FONG	MIR17HG
						OC90	RAPGEF1
						KBTBD4	TRPM3
						VCL	LOC116437
						MB21D2	DPCR1
						IL8	MAD2L2
						C15orf17	SIM1
						LOC654433	HMCN1
						SNAP23	KIRREL3-AS3
						RIMKLB	STXBP1
						SETD7	TMEM174
						MAPK3	POLR3G
						ZNF235	GGT6
						C19orf22	ENTPD3
						MYO1B	C17orf74
						SRF	NPTX1
						FAM20A	PRSS16
						FLJ40536	KRTAP19-1
						ATP6V1E1	ZNF521
						MYH7	OVOS2
						XPNPEP1	LINC01556
						KRTDAP	OR10R3P
						DCAF6	HECTD2
						PWWP2A	LINC00301
						F13A1	FRG2C
						TGM2	LOC100129785
						TMEM220	PIP
						HIF1A	TCF15
						POLR2J4	MED1
						GPX1	C14orf48
						C17orf42	LARP6
						OBSL1	FGF17
						BCL11A	FLJ25917
						MRGPRX2	SH3GL1P2
						KLRAP1	FAM75A3
						TLK1	CERCAM
						NXF3	GRHL3
						ST5	VAX1
						JKAMP	HNF1A
						NLRP1	LOC255177
						LOC100127991	GDAP1L1
						ITLN1	C7
						TMEM63A	E2F7
						GSPT1	PTCH2
						LMLN	RBP5
						PRUNE	SORCS3
						STK17B	GJD4
						KRTAP15-1	LOC100129148
						SLC4A1	ARHGAP42
						ADIPOR1	PPAN-P2RY11
						LCN1	TMEM235
						C22orf25	NXPH3
						DCAF12	C17orf82
						TADA2B	DAAM2
						CD69	L3MBTL4
						CSRNP1	GRM4
						PPT1	PAX3
						STAT6	FAM48B2
						OLFM3	DCDC2B
						SSR2	PRKD1
						E2F2	NRXN1
						HERC6	WDR6
							LOC283270
							REEP6
							MYOD1
							TMEM177
							LOC283856
							SSTR2
							PDLIM4
							ZCCHC23
							PTPRS
							GRP
							LOC647983
							ZDHHC8P1
							LOC440330
							LOC100653108
							CDK20
							CHMP1A
							SERPINA4
							OR2L2
							HOXA6
							FGL1
							LOC100130800
							L2HGDH
							SLC22A24
							PLEKHH3
							LOC100129119
							SLC22A6
							LINC00302
							CREB3L3
							ZDHHC23
							DGCR9
							IGSF11
							DNM1P46
							LOC100130849
							TP53AIP1
							LOC100129048
							LONRF2
							SCGB1D2
							LOC100128320
							MAST4
							LOC100128675
							RNF157
							LYPD6
							CATSPER2
							ZNF468
							MEP1A
							FBLN1
							OR2L3
							CD300LG
							LOC285103
							PODNL1
							MERTK
							LOC200726
							DEFB107A
							FGF3
							CA7
							LOC642776
							RUFY4
							RFPL4A
							SGCD
							GPRIN1
							SYNDIG1L
							FLJ30403
							LINC00273
							EML5
							ZC3H12D
							EGFL6
							CEP72
							CD276
							PSG10P
							ADAMTS16
							TNR
							ADH4
							LOC283140
							CP
							C12orf48
							EYA2
							TBX6
							DGCR10
							PSG8
							TRH
							LOC728671
							MMP14
							ZP4
							LOC442421
							LOC100130278
							PLCE1
							SLC17A6
							LOC100507505
							RDM1
							CENPO
							SELV
							ZFAT-AS1
							OR51L1
							LOC100270679
							SHANK3
							LOC100652922
							LOC100652742
							GDF10
							ARHGAP28
							RNU105C
							C2orf61
							COL4A1
							IFITM5
							ZNF662
							LANCL3
							PDPR
							TCEB3C
							GABRE
							LOC642852
							CFL1P1
							LOC442122
							ULBP2
							GSG1
							OR4N4
							TMEM150A
							LOC100129775
							DPYSL3
							KCNK17
							RASD1
							NAT8L
							MCF2L
							AMMECR1
							LOC729305
							PLEKHN1
							CYP11B1
							B4GALNT1
							LOC100129213
							SNAR-C3
							MYLK2
							GPR98
							SIGLEC6
							PIP5K1A
							KIAA1984
							HSPB3
							LYZL1
							SLC24A1
							HOXD12
							PRSS27
							HAAO
							SEC24A
							SH2D4B
							ZNF503-AS2
							CCDC64B
							RREB1
							RNASET2
							FUT5
							DIO3
							POTEE
							PTCH1
							GOLGA6L10
							FBXO27
							TTTY22
							RNASE7
							BGN
							SNORA80
							ST8SIA1
							LOC100128386
							ST8SIA3
							RAP1GAP
							NYNRIN
							SSC5D
							PRY2
							FAM201B
							GIPC3
							GPT
							CCL20
							LOC646498
							PTK6
							ODF3B
							FARP2
							NRSN2
							LOC729080
							RGL1
							IL24
							TTC28-AS1
							LOC728613
							BAALC
							RBM33
							FLJ42022
							EGFR
							SEMA6C
							DLK2
							FAM181B
							C20orf112
							LOC399744
							MYO15B
							PTAR1
							SPACA5
							FAM71F1
							PAX5
							SLC26A7
							SGK196
							GINS2
							KRT24
							FZD9
							FAM205B
							DISC1
							HTR6
							TMEM132E
							OR2T27
							TMED7-TICAM2
							NKAPP1
							SNORA60
							KCNJ13
							SHOX
							EFCAB10
							LOC441204
							DOK7
							LOC100131434
							FHL2
							CREG2
							CCBL2
							OR2T1
							FTCD
							LOC100127904
							TTLL6
							EBPL
							AMZ2P1
							DEFB119
							OTUD7A
							LOC100132474
							FLJ44054
							FAM83G
							ARVP6125
							SLC2A12
							SOX21
							FBLL1
							C10orf62
							C4orf50
							VAX2
							LOC339240
							LOC145837
							NODAL
							TONSL
							PTGER1
							LHX9
							MAGIX
							TTC39A
							OR10A6
							FLJ41327
							NFASC
							PCBP3-OT1
							LOC100130954
							LOC729770
							SLC25A16
							KRTAP10-4
							ERBB4
							OSTBETA
							SYT2
							GABRR1
							GRIK2
							TERT
							GRIP1
							GDNF
							POTEM
							LOC100128653
							DST
							ZC3H11A
							ENTPD2
							AUTS2
							PLAC9
							PROKR1
							INHBA
							CLSTN3
							FBXO44
							ENGASE
							TMEM52
							LOC100131195
							COL11A2
							DUX3
							CECR2
							UNC80
							DCN
							HOXB6
							SLC45A2
							VWA5B1
							LOC729444
							LOC158572
							C1orf98
							FIGNL2
							LOC648691
							LOC100507547
							LOC400743
							ASTL
							PRODH
							FSIP2
							FLJ37786
							XAGE1A
							CCDC104
							ZNF833P
							OBSCN
							C1orf86
							LOC63930
							PYCR1
							PKD1L2
							SOST
							FAM19A4
							NPY5R
							CENPT
							LOC100134409
							RUNX1
							CDC27
							TNRC6C
							KRTAP4-7
							RIIAD1
							LOC284950
							RDX
							XKR6
							PRSS35
							IQCF2
							C11orf52
							SPATA13
							REXO1L1
							ACAN
							TNFRSF6B
							FAM27A
							GATA4
							FAM41C
							RUSC1-AS1
							LOC284581
							KALRN
							ARHGAP23
							LILRP2
							C4orf11
							NEU2
							SERPINB7
							SPANXA1
							LOC100131894
							OR7D4
							VWA5B2
							C17orf47
							IDO1
							APOC4
							PDE8B
							CT45A5
							CHKA
							PPP1R27
							SLC15A1
							LYPD1
							NPAS3
							HOXD3
							AKAP1
							LOC100287314
							RSG1
							AVPR1B
							CLCN2
							LINC00467
							SLC13A3
							ZNF331
							RGS3
							VAC14
							MIA
							C11orf91
							PRAMEF15
							AACSP1
							NGEF
							KIF1C
							HIST1H2APS1
							PRKACG
							POLM
							F7
							CLCN5
							LRSAM1
							LOC729706
							DNAJB3
							USP17
							CNTN4
							RNASE12
							ANKRD1
							LOC202181
							CDH4
							LOC441179
							FAM90A7
							ZNF556
							ZBTB8B
							OSBPL5
							FGF7
							PTGR1
							PEX11G
							SSX4B
							LOC100130872
							PRRG3
							FOXL1
							GFM1
							BMPER
							CIITA
							LINC00112
							LOC286154
							LOC100130865
							LOC100128811
							LOC100133091
							MDH1B
							ANKMY2
							LOC100129393
							ZNF682
							C1orf138
							MPV17L
							LINC00265
							HIP1R
							BRD7
							CHSY3
							LCE2C
							LINC00111
							TECRL
							CTSL3
							LOC285758
							PRKXP1
							LOC728208
							TTTY5
							PCDHGB7
							C7orf61
							CLIP2
							RNF150
							SLC35F2
							C16orf3
							RBFOX1
							C2orf65
							SLC7A14
							OR52E2
							OR51V1
							BCL2L10
							ANKRD20A4
							PARP6
							CC2D1A
							MOK
							ZSCAN5D
							RAB36
							HIP1
							DYNC1I1
							MYO3A
							PROM2
							NADKD1
							FBXL7
							FLJ42289
							GPC6
							HIST2H3A
							TBC1D28
							C14orf167
							LOC100130542
							FAM5C
							GSTTP2
							SPANXN4
							GOLGA8F
							ITGBL1
							LOC147670
							LOC400927
							CASR
							HSPA12B
							LINC00410
							COPE
							CHD5
							C8orf71
							RGPD6
							BCL9L
							CFLAR
							LOC729732
							LINC00246A
							GPM6B
							SLC9A4
							ANKRD30BL
							NEUROG1
							CD209
							DNAL4
							LOC100272216
							LOC644554
							GNN
							USP6
							OR5I1
							DPP6
							KCNB2
							TNFRSF19
							IGF1
							WHSC1
							SGSM1
							SLC18A1
							IL36B
							REG3A
							KIAA0087
							C1orf140
							LOC653712
							LOC100129316
							KNCN
							C1orf52
							KIAA0090
							SH3GL1P3
							BEND4
							POM121L1P
							S100A5
							COPS7B
							SAMM50
							GPR114
							TRIM31
							AIM1L
							PLP1
							MMP2
							HYAL1
							FLJ44124
							LOC100130480
							HES2
							OLFM2
							ELK1
							LOC100134285
							FAM106A
							DEFT1P
							FLJ40039
							C5orf64
							MS4A15
							CSMD2
							LOC146795
							LOC100131170
							GRIA4
							LINC00371
							GGNBP1
							LOC100506533
							OR2M5
							SOX3
							OR51I2
							KRTAP20-1
							LOC100132774
							THAP7-AS1
							TRPC3
							FLJ35424
							TRIM46
							GLIS3
							GRIK4
							ACBD7
							C22orf24
							LOC399939
							SLC28A1
							LOC253044
							LOC283738
							IL1RAPL1
							CSAG1
							SAMD4A
							ATP10B
							GPD1
							IGLON5
							LOC143286
							DNAI1
							ONECUT3
							GLRA1
							CCDC108
							OR2A5
							C15orf55
							OLFM1
							KRTAP4-1
							PTPRH
							LOC100289094
							MAT1A
							LAMC3
							DEFB132
							LRP11
							LOC389199
							PADI3
							MICU1
							LOC100144602
							CSH1
							DEFB109P1
							TBCD
							LOC284219
							ANKRD20A5P
							LACTBL1
							LOC257152
							SLC38A1
							PHLDA3
							LUZP4
							GRIK3
							GLTPD1
							FAM83E
							LOC100506310
							LOC284242
							LOC340515
							LOC100129125
							FAM166A
							SNAR-C4
							LOC643327
							RPL23AP64
							SLC32A1
							KIAA1751
							C8orf74
							TSPAN16
							LOC100132686
							KCNN3
							LOC729668
							LINC00242
							TMEM184A
							SLC3A1
							LRRTM2
							NKPD1
							LOC100653245
							LCE3A
							GPR148
							CAV3
							ADSSL1
							CDRT1
							OR2M7
							SLIT3
							RDH8
							RGMA
							LOC100128131
							ANO7
							TSPYL5
							ITIH3
							WTIP
							NDP
							HM13
							HSD17B2
							NANOS2
							ARHGAP39
							WDR45
							KLB
							LOC648740
							RNF151
							FAM183B
							LOC170425
							MLLT4
							DSPP
							LOC729020
							KIFC2
							ZNF589
							PTCHD2
							LOC100128922
							DYNC2LI1
							MAPK15
							OR4F29
							LOC100130442
							OR2C1
							OR7E5P
							SRPX
							POF1B
							WFIKKN2
							EFHC2
							CRMP1
							CYP46A1
							MARK4
							LOC440297
							GORAB
							LOC653061
							ATP4A
							INMT
							LOC100128851
							RFPL1-AS1
							YWHAE
							CDHR3
							LGALS14
							GAFA2
							RP9P
							LRRC3C
							FAM123C
							LINC00479
							LOC100233156
							AP2A2
							KRT26
							LINC00087
							COL6A2
							XRCC2
							LOC440131
							LOC392364
							PRAMEF4
							ZNF746
							ZP3
							LOC100128348
							FAM176A
							KRTAP9-1
							MRGPRF
							PMFBP1
							LOC642620
							AGPHD1
							C3
							CHRNA1
							CXorf64
							C1orf61
							PARP10
							C3orf20
							MGC4859
							UGT2B11
							HEATR4
							SULT6B1
							NBEAP1
							TTLL9
							NCAPG
							ATP4B
							FRAS1
							CDH24
							PAQR3
							C7orf10
							RARRES2
							FUBP3
							C8orf66
							OR5AS1
							UPK3A
							TMEM54
							STH
							LOC158434
							SH3D19
							RUNX2
							DCDC1
							LOC100134368
							DMTF1
							SERPINB13
							SCAMP5
							SYCN
							RAPGEF3
							TSIX
							UBE2I
							BTBD19
							LOC100133131
							SRCIN1
							HOXA11-AS1
							LINC00328
							FAM110C
							HSPG2
							AANAT
							KISS1
							LGALS7
							PRM2
							TRIM49
							REM1
							ALDH4A1
							LRRC3
							DNM1L
							SPEG
							C7orf54
							PROX2
							PLA2G4F
							PFKFB2
							PLA2G2F
							S100A1
							LOC399875
							AK4
							MDFI
							PDE4DIP
							ABP1
							C11orf34
							SIRPG
							CCDC40
							LOC731932
							ZNF704
							TAF1L
							CYP4A11
							PLAC4
							NACAD
							DAND5
							HAPLN2
							ATMIN
							TRPC6
							C20orf166-AS1
							CHST6
							IMP5
							KIAA1755
							TXNDC2
							DEFB110
							MC5R
							WNK4
							UPP2
							SPTSSB
							TSPAN14
							LOC389834
							CEND1
							EME2
							MAGEB10
							VSIG10L
							LOC257396
							SPTBN5
							AZFP
							ANKRD13B
							ZNF3
							PGAM2
							C15orf59
							CACYBP
							LAMC2
							MEGF11
							OTOG
							MSLN
							GPR101
							TPH2
							MOBP
							FLJ45340
							ZNRF3
							OR13A1
							H2AFB2
							SERHL2
							SHF
							LRRC36
							HNRNPU-AS1
							HOGA1
							CES3
							C1QTNF1
							OR51G1
							HSPA12A
							FAM196A
							GKN1
							GRM5
							KRTAP5-3
							ADCK3
							ENTPD8
							HCRTR1
							JPH2
							RTKN
							RPA4
							HTATSF1P2
							MCC
							GALNT5
							HMGB3P1
							GOLGA6L1
							LPHN2
							ZDHHC20
							POU6F2
							NBPF15
							SLC35G5
							RHBDL2
							C16orf73
							LOC284669
							LOC100130741
							MAGEC3
							LINC00469
							LOC100128333
							UBD
							HDAC10
							TSPY26P
							OR4F6
							DEFB134
							TBX15
							LOC284561
							SPACA1
							LOC100132526
							KRTAP5-8
							C1orf95
							LOC100130579
							GNG12
							DUSP26
							LOC100128977
							LOC100128184
							MDM4
							CXorf36
							KIAA1875
							DAZ1
							MACROD2
							PARD3
							LOC100130417
							POLQ
							INCENP
							CASC2
							ADARB2
							ADAMTS4
							KDELR3
							PGPEP1L
							DKFZp686O1327
							NTM
							MOG
							SLC38A4
							TOX2
							KCNK13
							RDH13
							OR8H2
							GHRLOS
							TDRD3
							RAX
							LOC200261
							LOC650293
							TTC29
							CCNT1
							FRMD4A
							CHP2
							PIH1D2
							RAX2
							LOC147004
							CROCC
							CCDC18
							TDGF1
							TEF
							BSX
							TRIM17
							KCNK10
							LOC728558
							PRO0471
							LZTS2
							KIAA1804
							LOC100127885
							LOC647946
							C9orf79
							TRAF2
							C11orf94
							FLJ13224
							GAK
							LOC283731
							MPDU1
							IMMT
							ANKRD18A
							RABEPK
							PDILT
							ZNF471
							CLEC4M
							CCDC135
							UXT
							ZNF667
							DHRS2
							LOC100127946
							LOC400043
							TRIM39
							CA10
							SNORA73A
							KCNN1
							CNTN6
							LOC285972
							LOC283693
							KRT8P41
							ZDHHC22
							MAFIP
							HCAR1
							ABCB1
							ZNF236
							PRKAR1B
							LOC283888
							PRRC2B
							DDC
							EMR4P
							FLJ31356
							KRT27
							LOC440040
							KLK2
							KRTAP21-1
							SCN8A
							C17orf72
							IL21
							ATP2A1
							FBXW10
							FLJ10661
							DLK1
							PRSS8
							DNAJC14
							FLJ16126
							ZNF275
							ARHGAP44
							MGC23270
							LOC284661
							TPO
							MYADML2
							RCE1
							SERTM1
							SPRR2C
							ARPM1
							PHYHIP
							CCL19
							SPPL2B
							CPLX2
							LOC553137
							TSPAN15
							AKAP14
							CREB3L4
							OR7G2
							LOC100132197
							BAGE
							IL36A
							CCBP2
							SPDYE8P
							LOC100288884
							LOC100130348
							ANP32A
							ANKRD63
							LOC100128531
							LRRC19
							TMEM190
							CCDC9
							C22orf34
							C20orf85
							LOC100131742
							OR2AT4
							AOC4
							KLHL14
							ARHGAP33
							HOXB13
							C22orf42
							RND1
							CACNA1B
							SRRM3
							OR51I1
							OR7E37P
							AADACL3
							SCARNA5
							FGF14-IT1
							KRT16
							CARD10
							TMEM25
							NALCN
							LOC643669
							GTF2IRD2B
							FOXD4
							OVOL2
							AOX1
							ZC3H10
							LOC100132014
							LOC100287879
							ASAP3
							FAM22F
							LINC00163
							PGF
							GRM6
							LOC100130429
							DGCR5
							DOC2B
							GLT25D2
							SIX3
							PDZD7
							GPAM
							LOC388882
							GAFA1
							BMP8A
							LOC100653259
							UMODL1
							STARD13
							EIF4E1B
							TMEM201
							TCF7L2
							C1orf21
							MYO5B
							LOC284440
							KRTAP5-7
							MAP3K4
							DNAH2
							GPC3
							TNN
							C9orf117
							MCART6
							LAMA3
							ELMOD3
							ASS1
							CDX1
							OR9H1P
							IAPP
							BUB1B
							PGAM5
							KRTAP10-5
							RAB40AL
							PRKCG
							MUC12
							AVPR2
							TRPV6
							FAM40A
							FGF6
							LOC100128366
							GOLGA7B
							CALCR
							GAGE7
							SHANK1
							GOLGA6L5
							TAS2R14
							LOC440335
							LOC100133319
							ANKRD20A2
							S100B
							LOC728903
							L1CAM
							UPK1A
							EVPLL
							TSSK1B
							LOC100132859
							KRTAP22-1
							APOA1
							COL9A1
							ELOVL3
							PSG1
							LOC728723
							OR56A4
							CALY
							OR6P1
							CAND1
							PLAGL2
							PEG3-AS1
							LRIT1
							VSX2
							FLJ25694
							GH1
							FAM92A3
							PHF21B
							SCN4A
							IZUMO2
							MYLPF
							SH3RF2
							SYPL2
							FAM27L
							CALCA
							LOC100131043
							AKNA
							C1orf94
							OR1K1
							SLC9A3R2
							ZDHHC14
							RTN4RL1
							OR4P4
							THNSL2
							USP17L2
							CLDN24
							PGC
							SPEN
							EYA1
							LOC144817
							BRD7P3
							NPPC
							SLC12A8
							UBAP2L
							NR4A3
							TAS2R30
							GPR61
							KLK3
							LOC100289650
							ARNT2
							C19orf69
							PAK3
							ZNF365
							ZNF749
							ZNF713
							LOC100130285
							FAM87B
							RBFOX2
							FUT7
							FGF18
							POU4F3
							CDC25C
							AKAP11
							LOC284628
							FLJ21408
							FLJ33065
							COG4
							LINGO2
							TUBG2
							CELA3A
							HORMAD2
							PNPLA5
							LIPH
							RASSF4
							METTL21A
							MYL3
							VPS37D
							CRHR1
							HLA-DPB1
							LOC100128751
							OR51D1
							HSPA8
							GABBR1
							KRTAP1-5
							OR51B6
							GLYAT
							FOXL2
							GMNC
							TMEM146
							TBC1D24
							MYOZ3
							TUSC5
							DNAJC5B
							SDCBP2
							OVOS
							LOC440742
							MAN1A2
							CDH16
							FOXD4L2
							LINC00263
							IGFN1
							LRRC2
							TRDN
							SCNN1D
							LOC100131242
							ZNF326
							FAM75D3
							ADAT2
							DEFB130
							C5orf42
							TJP2
							C10orf47
							TMEM229A
							FAM132B
							SYNGAP1
							MAGEA4
							LOC338667
							ATP6V1C2
							B3GALNT2
							KCNE4
							GABRQ
							CPN2
							LOC731656
							FOXN4
							TFAP2C
							CTPS2
							C14orf178
							DPM3
							KRTAP4-5
							LOC440461
							GAL3ST4
							POM121L10P
							LRRC37A3
							TPSD1
							MEGF8
							C10orf129
							OSCP1
							CRYM-AS1
							LOC100130342
							FAT3
							LOC100130453
							SLC24A5
							LOC284412
							NPR3
							HIGD1B
							VHLL
							LRRC71
							NPW
							GRIA3
							LOC100132966
							LOC388849
							KCNH6
							C18orf15
							C21orf104
							HOXC11
							SUSD2
							KIAA1161
							BACE1
							TAS2R60
							TERF1
							LOC643719
							SH3BP5L
							RSPH1
							PREX2
							PRDM15
							NEAT1
							C21orf7
							C10orf67
							NF1P2
							LOC349196
							ABO
							PDXK
							DNAAF2
							TULP1
							STXBP4
							MYL10
							TNC
							FZD4
							TMEM200C
							LINC00483
							IGFL3
							FLJ45831
							IPO13
							TP53INP1
							LOC388387
							BRSK1
							TCTE1
							NTF3
							SPACA4
							HIBCH
							ZNF735
							GLYATL1
							PCNX
							VSTM2A
							LOC283501
							VAT1
							NPEPL1
							SUV420H2
							SPDYE2
							LOC201617
							PRAMEF2
							NEK10
							MREG
							SLC35A4
							CSNK1E
							LOC150005
							PTGR2
							MAGEC1
							TOMM40
							FAM101A
							IL17RC
							LOC729626
							APOL4
							LOC100129869
							LINC00482
							CYP26B1
							LOC100130175
							LGI4
							PCDHB11
							FAM84A
							CALHM3
							CEACAM5
							DMBT1
							LOC284395
							SRL
							EPB41L1
							GTF3C3
							LOC84989
							CYP2C18
							IGFALS
							LOC100128226
							CELF6
							CLDN14
							FAM180B
							SPINK14
							LINC00478
							GRM7
							LOC339874
							TPTE2P3
							UPB1
							VCX2
							SLC30A3
							FAM22A
							C2orf72
							LOC415056
							KLK8
							MUC13
							LOC400752
							LOC399829
							CELF1
							ACBD4
							SLC4A11
							CD86
							ZNF813
							SEZ6L
							GCM2
							TUBBP5
							MICAL3
							DNAJC11
							KRT79
							C17orf105
							TLCD2
							BLACE
							LOC100130193
							MPL
							RSPH4A
							MPP2
							ZNF169
							NLRP7
							ACOXL
							LOC100188947
							NSAP11
							TTLL13
							LOC100128591
							SH3BP4
							RAB3C
							FOXI2
							SCN9A
							OPN1MW
							TMEM89
							SLCO5A1
							GJB1
							SLC16A13
							NPY2R
							LOC730139
							LOC100131257
							SCXA
							TCFL5
							TLE6
							LOC400682
							BAI2
							TNFSF11
							GLT8D2
							KCNIP2
							MGC14436
							LOC100132249
							SPRED3
							LOC100130587
							LOC100128001
							TACC2
							LOC644246
							GRK1
							SLC26A5
							CYP3A7
							MAEL
							MAGI2
							LGALS2
							ADAM12
							TMC8
							MZT2A
							LOC283516
							FLJ22763
							LOC727677
							RNF165
							XAGE5
							ARSH
							FSTL3
							ESR1
							FREM2
							CPNE9
							LOC100190939
							OR8K3
							CNBD1
							TRPV1
							GRK4
							LOC729995
							PKD1L3
							C2orf66
							C1QTNF2
							C21orf88
							POTED
							MATN1
							CRX
							KRBOX1
							CDRT8
							ZNF423
							PTGER3
							LRRC49
							CACHD1
							LRIT2
							NXN
							C12orf33
							FILIP1
							LOC652586
							OR2Z1
							LOC151760
							HTRA3
							OR1Q1
							GBX2
							LRRC48
							MST1P9
							PHKG1
							COL5A1
							EXPH5
							EPX
							KAAG1
							HIST1H4L
							NKD2
							FLJ34223
							LRRC55
							COL5A3
							MGC20647
							PRG2
							SPHKAP
							LOC203274
							LOC143666
							LOC643962
							NINL
							CACNG7
							LOC100289079
							C17orf104
							CFHR4
							KCNC1
							RASGEF1C
							S100A14
							MFSD6L
							LOC100128644
							SLC26A1
							TUBB8
							EMP2
							BNC2
							PRR20B
							KRT74
							FAM102B
							GPR133
							RBM10
							LOC644242
							GRAP
							LOC441493
							GAS2L2
							TMEM99
							LOC729159
							LOC285095
							DKFZp451A211
							C6orf191
							ARTN
							BCOR
							KREMEN1
							CYCSP52
							OR2T6
							DNAH10OS
							GREB1
							MYPN
							INPP5F
							CDH2
							RTEL1
							FLJ35390
							KRT78
							PRINS
							DBX1
							BK250D10.8
							LOC158960
							SARDH
							MAGEA2B
							C7orf31
							SLCO2A1
							DUX4L9
							BCL2L15
							RGS8
							LOC391767
							MAP3K10
							LOC100128498
							KRT18P55
							GDF1
							OR5D16
							ADRA2C
							LOC100133306
							C12orf77
							LOC284454
							KIAA0556
							DRGX
							SLC38A8
							PPP6R1
							LOC283728
							LOC100130009
							LOC441956
							ELK4
							GAMT
							HSP90AB4P
							GRID2IP
							TBCB
							LOC389332
							KIR3DL3
							ZNF621
							FOXA1
							ALDH1L1
							SGOL1
							TRAPPC2
							ANKRD20A9P
							OR2V2
							CXorf38
							DCUN1D2
							HOXB3
							STAR
							AFF1
							ODF2L
							SLC12A1
							FAM90A1
							LOC729032
							CSTL1
							FLG
							UNQ9370
							PAX8
							PLA2G2D
							VIT
							SH3BGRL3
							OTX1
							C1QTNF9
							ZNF501
							TECPR2
							ARHGEF25
							CDK13
							LCNL1
							RIBC1
							ARHGEF35
							OSBPL1A
							ANKRD30BP2
							GLOD5
							C15orf60
							ZNF280A
							LARP4B
							SPATC1
							MYCNOS
							CENPN
							PRSS47
							FGD5
							LOC440518
							LOC729966
							CHRNA2
							LRRC69
							SYNE1
							SLC35E2
							NLRP8
							C1orf51
							LOC285300
							LOC254128
							HSD52
							C9orf152
							LOC646034
							AP3B2
							LOC401164
							C11orf70
							UCA1
							CACNA1C
							SPDYE3
							TSGA10IP
							SNCAIP
							ARHGAP21
							BPIFC
							ANGPTL4
							TTC9B
							LOC283914
							CRCT1
							AHNAK2
							C6orf10
							C3orf51
							ZNF502
							CCDC54
							AMPH
							FAM149A
							TSPEAR
							NANOG
							SF3B2
							LIMCH1
							KCNV2
							COL13A1
							NRG2
							SYT8
							BOD1P
							MYCT1
							GOLGA6L9
							MPPED2
							ASIP
							LOC255654
							IL4R
							SERPINB3
							TSTD2
							MORN1
							CEL
							RP1L1
							C22orf36
							LOC100132005
							KRT6A
							RPRML
							LOC284276
							OR2T4
							DDX51
							ZNF792
							DCAF8L1
							SYCP3
							C2orf85
							TACR3
							SLC22A25
							CNTLN
							OR2A7
							IFNA4
							LOC100132363
							SDK2
							FGF22
							ZBED2
							LEPROTL1
							DMRT3
							SHROOM1
							GPR157
							C1orf194
							LOC731779
							PATZ1
							PTPRC
							MAP4
							TBXA2R
							CECR5-AS1
							ADAMTSL5
							ANKRD29
							VWA3A
							ERVW-1
							CASP7
							CBWD7
							MUC1
							DACT2
							LOC283112
							SHC4
							KCNT1
							SFRP1
							PRR7
							SLC9A7
							ARHGEF18
							LOC100130256
							HMBOX1
							LOC344967
							LOC154822
							MAGEB17
							HMGB3
							DRD3
							YY2
							LOC284551
							STK16
							TMEM114
							ZSWIM5
							KRT8
							FLJ45482
							DRD5
							HERC2P4
							TMEM231
							SALL4
							ZNF507
							OLIG3
							MARVELD3
							TBX4
							LRRC42
							NES
							RAD21-AS1
							GPR179
							LOC145820
							LOC100287225
							CYP2G1P
							LRRC14B
							GGT8P
							SLC9A5
							TCF23
							MOB3B
							DCHS1
							PCDH11Y
							RAB44
							SYTL1
							LOC100128640
							FAM182B
							RCL1
							BMP15
							BOK
							LINC00281
							EPS8L1
							ALKBH5
							LOC441495
							TTC7A
							FAM155B
							MTSS1L
							TCL6
							CIDEA
							RALYL
							LOC645427
							SLC26A9
							FLJ42392
							DKKL1
							LOC401176
							DUX4L4
							FFAR1
							SCARA5
							MGC11082
							C9orf68
							C10orf57
							ARVCF
							ASCL4
							POM121L4P
							TRIM48
							LOC100128402
							RPS6KL1
							PDLIM5
							ACRV1
							CNOT2
							COL6A5
							RAMP1
							KRTAP4-8
							CCDC149
							CENPM
							BTBD9
							FGFRL1
							KRTAP12-2
							PFN1P2
							DNAJC12
							PTPRG
							DMC1
							C2orf27A
							C21orf90
							CSH2
							TGM7
							NTRK3
							CHRNG
							MAGI1
							SERPINA1
							HSD3B1
							LOC389602
							FAM155A
							GSTT2
							TRIM61
							PCDH10
							LOC100130015
							RGMB
							CRB2
							PSG5
							MLL5
							SETMAR
							MAGEE2
							LOC100499221
							KRTAP10-6
							C1orf210
							DLX3
							LOC402779
							SIGLECP3
							ECE2
							GPR135
							MMP24
							DKK4
							C4orf39
							BNIP3L
							FLJ44674
							SLC30A2
							FAM91A1
							ANAPC1
							FN1
							LOC729911
							FLJ45079
							FAM115A
							ATP10D
							MOCOS
							LOC100130452
							LZTS1
							WFS1
							ENDOV
							ICMT
							LOC100128081
							LOC126536
							OTOP3
							ZSCAN30
							OR10G2
							FPGT-TNNI3K
							LOC402160
							LOC100129223
							HABP2
							NPLOC4
							SDC3
							ADAMTS15
							TUBG1
							UNQ6494
							NCKAP5L
							LOC731275
							C12orf50
							MRPS17
							DLX4
							CHAC1
							SGPP2
							BAD
							GPR27
							APBA1
[truncated: 6,872 more rows]

## Sheet: S3
DEGs from Inflammatory Bowel Disease Datasets
GSE3365- UP	GSE3365- DOWN
BASP1	SNORD10///SNORA48///SNORA67///EIF4A1
HIST1H2AC	SNRNP70
SERPINB2	PUM1
LOC100129518///SOD2	MIR4800///MXD4
TMEM158	MIR664B///SNORA56///DKC1
AQP9	CYLD
C5AR1	TTC3P1///TTC3
HIST2H2BE	KDM2A
HCAR3	CCNL2
IL1R1	MARK2
RXRA	KRI1
SPARC	MYLIP
CYP1B1	SAFB
TREM1	CELF1
ABLIM3	CELF2
SAT1	ZAP70
PLAUR	SUGP2
CXCL5	NPRL2
HIST1H3F///HIST1H3B///HIST1H3H///HIST1H3J///HIST1H3G///HIST1H3I///HIST1H3E///HIST1H3C///HIST1H3D///HIST1H3A	ZFP36L2
EGR3	SRSF10
S100A11	SNRNP35
NRGN	HMGXB4
PRKAR2B	RUFY3
BEX3	XCL2///XCL1
CXCL1	KLRF1
THBS1	CD160
ADGRE2	MYCBP2
MFAP3L	SLC38A1
LOC100507472///PCSK6	DDX18
PHLDA1	LOC100272216
FCAR	MRPL35
XK	GZMK
ADGRG3	TMEM259
PF4	TOP3B
SDC2	EWSR1
CCR1	KIF5B
GNG11	HSP90AA1
FPR1	THUMPD1
IL1R2	RBBP6
MLH3	ZNF37BP
EGR2	FCF1
SEPT5-GP1BB///SEPT5///GP1BB	ATP6V1G2-DDX39B///SNORD84///DDX39B
FAXDC2	AKR1C3
EPB41L3	PRRC2C
MYL9	UBXN7
CTTN	CSNK2A1
MMP9	EIF5
HIST1H2AH///HIST1H2AG///HIST1H2AM///HIST1H2AL///HIST1H2AK///HIST1H2AI	BRD3
VNN3	ZMYND8
TGM2	TTC38
IL1RN	ZCCHC24
PF4V1	ILF3
CLU	CRY2
MPL	CAPN3
ITGA2B	KLF6
SMOX	NSUN5P1
EGR1	TNPO3
KCNJ15	ZNF12
FAM110B	ZNF428
CA2	SART3
FHL2	NSUN5P2///NSUN5P1
FOSL1	ZBTB20
ACSBG1	MED13L
FOSB	DDX11
THBD	ZNF91
FPR2	CD6
SLC25A37	POGLUT1
ITGB3	CLIC3
HIST1H2BH	ZNF551
GK	KMT2A
EREG	TNFRSF25
CXCL8	ELMO2
CTDSPL	GZMA
GMPR	ANKHD1-EIF4EBP3///ANKHD1
PTGS2	MPHOSPH9
CXCL2	SEC31B
ANXA3	UBE4B
ALPL	CACNA2D3
UBE3A	HNRNPU
FFAR2	TCF4
GPRC5A	EZR
HIST1H2BO	DLG5
TFPI	SETD5
SNCA	TXNIP
PCTP	KLRC2///KLRC1
ALAS2	HSPH1
S100P	PLEKHA1
CABP5	RPS6KB1
TMOD1	HNRNPH1
CCL7	EMC1
CXCL3	NKTR
CCL2	TRA2A
SLC6A8	TTF1
HBQ1	RNF144A
TNFRSF10C	GUSBP9///GUSBP3
CTSL	AKAP13
AHSP	PBXIP1
CXCR1	SMARCA4
SLC4A1	NCR3
PI3	RBM10
CYP4F3	EIF5B
GHRHR	LSM4
CHMP6	HERC4
ABCC3	DDX24
MME	KIR2DS4
TNS1	GTF3C1
CA1	ANKZF1
ZER1	PROSC
EPB42	ARID4B///RBM34
IGHA2///IGHA1///IGH	KIR2DS2
TRMT1	KIR3DS1
HIST1H2BJ	PCYOX1
SELENBP1	PAK1IP1
DUSP6	NMT1
CXCR2	CXorf57
ORM1	ADAM8
ADRA1A	MIS18BP1
RNF24	TPM2
DLX5	CFHR1///CFH
EMP1	MYOM2
CAV2	C8orf44-SGK3///SGK3
VNN1	USP9Y
CH25H	KDM5D
MGAM	DDX3Y
HEY1	RPS4Y1
MIA
FKBP8
SLC6A6
STEAP4
NFIB
HS3ST1
CHI3L1
PSPH
GSE94648- UP	GSE94648- DOWN
HP
SLC26A8
C19orf59
ANKRD22
SERPING1
CD177
GPR84
GSE119600- UP	GSE119600- DOWN
MMP9	GNLY
GSE169568- UP	GSE169568- DOWN
HBE1	ZMIZ1
HIST2H3D	CSF2RB
CNIH4	GATA2
S100A12	PACS1
C14orf2	ZFP36L2
CAMK1G	ATP2A2
NDUFA4	LSP1
RBX1	JAK1
GPR65	OAS2
LY96	TXK
ACTG1P4	PTGDR2
SNORA12	HDC
BOLA2
COX7C
ANXA3
UQCRQ
NRSN2
COX7B
LGALS3
FAM127C
RNASEH2C
RSL24D1
PKP2
COMMD6
MROH8
EVI2A
HOXC10
GIMAP2
MCEMP1
S100P
SUB1
JCHAIN
MCTS1
CD52
MIR1976
PTMA
RAB33B
CD164
ORM1
ARG1
HP
OLFM4
HLA-DRB5
GSE9452- UP	GSE9452- DOWN
C1QB	GHR
TYROBP	FBRSL1
MS4A6A	DPP10
GPR34	PNLIPRP2
FPR3	SERPINB6
C1QA	LSM11
MS4A4A	POMZP3
FCER1G	SIAE
C1QC	TLE2
IGK///IGKC	RTKN
CTSC	NCR3LG1
MS4A7	FRAS1
LIPA	MRPS30
CD209	ZFP3
CSF1R	SSFA2
AIF1	CDHR1
CTSB	RRAS2
PRKAR1A	FAM84A
MPEG1	HINT3
HLA-DPA1	CRACR2A
GPNMB	ZNRF3
IGKC	ZNF57
IGKV1OR2-118	HMGA2
MLIP	THSD4
CD74	OPA1
IGKV1OR2-108	DPP10-AS1
MRC1	PLEKHH1
HLA-DRA	CYP2S1
IFI30///PIK3R2	PLEKHA6
SRGN	AKAP7
ACP5	SPON1
HLA-DQB1	RASSF10
PLA2G7	ANKH
LY96	ZNF664-FAM101A///FAM101A
IGK	BHLHE41
LOC101060835///LOC100996809///HLA-DRB4///HLA-DRB3///HLA-DRB1///HLA-DQB1	NTRK2
CLEC2B	POMZP3///ZP3
IGLV1-44	SLC20A2
CYAT1///IGLV1-44///IGLC1	BCHE
IGHM	TNFRSF11A
LOC102725526///IGHV4-31///IGHM///IGHG3///IGHG2///IGHG1///IGHA2///IGHA1///IGH	TSHZ1
IGLJ3///CKAP2///IGLV@///IGLC1	GATA6
C3AR1	FAM162A
IGHV4-31///IGHM///IGHG3///IGHG2///IGHG1///IGHD///IGHA2///IGHA1///IGH	GRSF1
IGHV3-23///IGHV4-31///IGHM///IGHG4///IGHG3///IGHG1///IGHD///IGHA2///IGHA1///IGH	SGK223
IGLJ3///IGLV@///IGLC1	AGMAT
IGLL5	PAQR5
IGHV4-31///IGHM///IGHG3///IGHG1///IGHD///IGHA1	WNK4
SSR4	ZNF91
LOC100509457///HLA-DQA1	ALDH5A1
LST1	TRABD2A
CPVL	SUGT1
APOE	ACTG1P4///AMY2B///AMY2A///AMY1C///AMY1B///AMY1A
CKAP2///IGLV@///IGLC1	KCNJ2
IGLL3P	HAGLR
IGLJ3///IGLV1-44///CKAP2///IGLV@///IGLC1	ENTPD5
IFITM2///IFITM1	SLC16A9
SLC7A7	ST6GAL2
RGS18	PKDCC
SERPINA1	PUS7
CD163	ABCB1
IGHV3-23///IGHV4-31///IGHM///IGHG3///IGHG1///IGHD///IGHA1///IGH	LOC729680
BMS1P20	SGPP2
LOC101060835///LOC100996809///HLA-DRB5///HLA-DRB4///HLA-DRB1///HLA-DQB1	MMP28
FCGR2A	PHYH
HLA-DRB1	BAG1
MMP12	RUNDC3B
IGLC1	CAPN13
HLA-DMA	ZNF702P
SPINK4	LOC158402
LCN2	HIGD1A
IGHV3-23///IGHV4-31///IGHM///IGHG3///IGHG1///IGHA2///IGHA1	FGF9
CD86	BCL11A
IGHV3-23///IGHV4-31///IGHM///IGHG1///IGHA1	CPM
DNASE1L3	DEPDC7
IGHD	CLDN8
CALU	ZNF704
CD44	ATP5S
SSR3	ARRDC4
IGHM///IGHG1///IGHA1	CYCS
FCGR2C	JAG1
IGHV4-31///IGHM///IGHG3///IGHG1///IGHD///IGHA2///IGHA1	FGFR3
CYBB	ABAT
IGLJ3	SEMA5A
IFITM2	NXPE4
IGHV4-31///IGHM///IGHG4///IGHG3///IGHG1///IGHD///IGHA2///IGHA1///IGH	CLYBL
GUSBP11	UGT2A3
SLAMF7	FAM213A
IFI27	NEDD4L
HIST2H2AA4///HIST2H2AA3	ZDHHC11B///ZDHHC11
IFITM3	SATB2-AS1
SAMSN1	VLDLR
MZB1	LOC101926921///DAB2
CDKN3	SLC30A10
PXDN	CAMK2N1
P2RY13	CES2
NPL	RASEF
CCL11	PPID
HCK	GIPC2
TNFRSF17	TMED6
FGL2	ARHGAP44
REG1A	SORBS2
ENTPD1	PLCE1
C2	LOC101929340
OLFM4	CNNM2
LOC100509457///HLA-DQA2///HLA-DQA1	CCL23
GLIPR1	LOC339166///WSCD1
CLEC7A	CNTN3
ADAM9	ERAP1
MAFB	NPY1R
COL3A1	MFSD4A
IGHV4-31///IGHM///IGHG4///IGHG3///IGHG1///IGHD///IGHA2///IGHA1	ANKRD9
NCF2	ABCB4///ABCB1
MBNL2	EXPH5
QKI	VIPR1
NAIP	MCOLN2
VSIG4	RHOU
IGHV4-31///IGHM///IGHG3///IGHG1///IGHA1	P2RY1
CASP1	SORBS1
NUSAP1	EDN3
NRP1	SOWAHA
TGFBI	CWH43
LYZ	PPARGC1A
ASAP1	SGK2
IGSF6	ADIRF
HLA-DMB	PRR15
DEFA5	SLC22A5
PARP14	CKB
LOC101060835///HLA-DQB1	THRB
CARD16///CASP1	TMEM38B
IGHM///IGHG1	DHRS11
CCNA2	AMN
C1orf54	APOBEC3B
CXCL10	ISX
CCL24	GUCA2A
LOC100293211///IGHV4-31///IGHM///IGHG3///IGHG1///IGHA1	LAMA1
CPA3	PADI2
FKBP11	HMGCS2
CCR1	ADH1C
NAMPT	PCK1
PDK1	GBA3
MIR612///NEAT1	A1CF
EAF2	HSD17B2
LOC100996809///HLA-DRB4///HLA-DRB1	CA7
LOC100129518///SOD2	PTPRO
ANXA5	SLC26A2
AKR1B1	GUCA2B
CKAP2///IGLC1	GLDN
SPCS3	PHLPP2
CCL4	SLC16A1
TMC5	SLC35G1
SNAI2	BEST4
ANKRD36BP2	ABCA8
IGF1
RNASE6
NQO1
ITGB2
CD300A
BLOC1S5-TXNDC5///TXNDC5
IFITM1
L1TD1
STAT1
NCF4
REG3A
HLA-DPB1
HIST1H1C
IGLJ3///CKAP2
PSMB9
C1S
LAPTM5
CPEB4
ST8SIA4
UCP2
APIP
ANXA1
VIM
LGALS1
PLTP
GBP2
NOS2
FCGR3B///FCGR3A
ASS1
DMBT1
MIR8071-2///MIR8071-1///IGHV4-31///IGHM///IGHG2///IGHG1
NUCB2
PRDM1
UBE2L6
BLVRA
CHI3L1
IGHG1///IGHD///IGHA2///IGH
VSNL1
FUT8
FAM26F
CALCRL
REG1B
CCR2
BACE2
MNDA
PARP9
PECAM1
CEP55
IGFBP2
S100A8
OAS2
MEI1
SCD
HMMR
ACSL1
SLAMF8
DERL3
ARHGDIB
BUB1
F13A1
FCGR1B
TIMP1
MALAT1
CARD16
IGHV4-31///IGHA1
ANLN
MXD1
PLXNC1
LOC101930489///MIR4435-2HG///LINC00152
NID1
THEMIS2
RNF213
VCAN
CD38
PLA2G16
COL5A2
BST2
S100A9
FBN1
ITGA4
GMFG
CXCL9
WARS
LCP2
GBP1
S100P
APOL1
CLEC4A
C4BPB
CASP5
TLR8
PDZK1IP1
HSPA13
PI3
STOM
BTN3A2
RAB31
DCN
SAMHD1
TFPI
ADAMTS5
LOC102724951///LOC389831
CFB
YWHAE
FAM92A1
IGFBP7
FBXO6
CD274
KDELR3
ZBP1
FPR1
TXNDC15
PLAU
RARRES3
ADGRE2
LOC100293211
SAA2///SAA1
COL4A1
IGHV4-31///IGHM///IGHG1///IGHA1
RBPMS
GLCCI1
CXCL1
IFIT3
PLEK
GZMB
TMEM45A
KYNU
SERPINF1
CKAP2
ELL2
IRF4
CCL3L3///CCL3L1///CCL3
DEFA6
SAMD9L
CXCL2
ZG16B
LOC101929272
EVI2A
RGS5
COL4A2
KCND3
IFI44
SRD5A3
SPAG4
FAM49A
CHST15
FLJ35700
CLC
SLFN11
TIMP3
CFI
FCGR3B
AGT
MIR6732///ZC3H12A
IFI16
EVI2B
EPSTI1
DAPP1
SPARC
ENPP2
PALM2-AKAP2///AKAP2
CCL13
COL1A2
GPX8
CXCL8
CCL18
CXCL3
LAX1
DRAM1
TCF4
BTN3A3
ADORA3
DSE
CECR1
MMP3
FCRL5
MRAP2
ERO1A
IDO1
ARNTL2
REG4
C4BPA
SLA
IKBIP
CYYR1
IL7
ST3GAL1
COL6A3
CCL2
CD93
GIMAP6
FSTL1
VWF
SLC6A6
MIR146A
HCLS1
PLAUR
THY1
KCNN3
GIMAP2
CD48
DUOXA2
CTSK
POSTN
COL1A1
ISG15
LCP1
CD84
MMP1
C5AR1
CXCL11
ENG
GPR171
LUM
TNIP3
CXCL6
RAC2
RTEL1-TNFRSF6B///TNFRSF6B
DUOX2
ALDOB
CLDN2
LOC100130872///SPON2
TCN1
ARHGAP25
DEFB4B///DEFB4A
DOCK2
GBP5
ACE2
BHLHA15
PIM2
CTHRC1
IL1B
CEP128
APOBEC3G
OSBPL3
CSTA
PSAT1
ADGRG6
C1R
DUSP4
KCNS3
APOL6
AZGP1
LOXL2
TAP2
EGLN3
CLIC6
CD53
INSC
CYSLTR1
TPK1
IGFBP5
FOXQ1
ABCA12
MIAT
KLHL5
MGP
COL5A1
CXCR2
SOCS1
SERPING1
ADAMTS2
CD55
PDE4B
OLFML2B
MMP10
TRIB2
VNN1
PCSK1
TAGAP
PTPRC
RGCC
CYTIP
MMP7
RHOH
SLC6A14
PSMB8-AS1
WNT5A
SELP
RGS1
HKDC1
KLHL6
WISP1
BCL2A1
DDIT4
BCAT1
HBB
TDO2
FAM30A
CHST2
TNC
PNOC
F2R
PHLDA1
DOCK8
CD27
ADM
F2RL2
TGM2
UBD///GABBR1
LOXL1
COL15A1
LOC101928635///ALDH1A2
COL12A1
CD79A
POU2AF1
LPCAT1
SPP1
CSGALNACT1
SERPINE1
EGFL6
ADGRF5
PLA2G2A
PTGS2
SLC7A11
IL1RN
GSE36807- UP	GSE36807- DOWN
OLFM4	ST6GAL2
GLRX	PTN
PARP9	OSR1
CCL11	CPA6
ISG20	B3GALT5-AS1
BACE2	TPH1
C4BPB	QPRT
ERRFI1	KIF5C
C4orf48	RASSF10
IRF1	MFSD4A
ACSL1	RBM24
STOM	DPP10
S100A8	EDIL3
L1TD1	HMBOX1
DEFA5	TNNC1
APOBEC1	CLDN8
TAP2	CHRNA1
SPINK4	IGFBP3
CASP1	USP9X
DMBT1	MST1L
HKDC1	PCDH19
SAMD9L	SST
REG3A	INSM1
ANKRD22	FRAS1
CFB	HAPLN1
IFITM1	FRZB
PIK3R3	AKAP7
NAMPT	SPINK2
IFITM2///IFITM1	GHR
CYP2C18	PPM1L
LOC101930489///MIR4435-2HG///LINC00152	LOC102724562///MST1L///MST1P2///MST1
REG1A	RFX6
PSMB9	CAPN13
MMP1	VANGL2
DAPP1	PYY
FBXO6	ZNF704
CD55	DDX6
CDC25B	FAM134B
MYEOV	NFIA
ADGRG6	FOXP2
SCD	ANO5
TPK1	NEUROD1
GBP1	DPP10-AS1
ETNK1	MALAT1
LIPG	B3GNT7
FPR1	MIR4680///PDCD4
CFI	CAMK1D
SPCS3	SCGN
CLC	ISL1
DEFA6	RAB40B
TDO2	ZNF91
TMEM139	ABCA8
STAT1	MFAP5
ARG2	FAM162A
LOC100129518///SOD2	THRB
ERO1A	NDNF
ME1	HOXB13
F2RL2	SORBS2
LPCAT1	PTPRO
IGFBP2	PKDCC
CLDN2	SPON1
PSAT1	GLDN
LPL	NEDD4L
APOL1	SLC23A3///NHEJ1
MIR6732///ZC3H12A	REEP1
CASP5	FCER1A
HYAL1	LOC653602///FAM84A
IFIT3	PDGFD
VSNL1	CNTN3
IGHM	PTCH1
IL2RA	LGALS2
C2	TMEM98
SLC7A11	HMGA2
GRHL1	SATB2-AS1
CARD6	FGF9
PDPN	PTGDR
GZMB	CHGA
ACKR4	THBS1
FCGR3B	EPHA3
NPY6R	CKB
CLDN1	BCHE
ALDOB	FN1
CHI3L1	RBP4
ADA	CYCS
CXCL10	VSTM2A
WNT5A	IL1R2
OASL	MAMDC2
OAS2	BMP5
REG4	MUC20
LOXL2	KIAA1324
OSBPL3	CLMN
SLC7A5	SLC13A2
VWF	PNLIPRP2
FCGR3B///FCGR3A	TMEM72
S100A9	CYP2S1
PLAUR	AMPD1
C2CD4A	NXPE1
REG1B	WFDC2
COL18A1	SAMD13
CXCL1	SCNN1B
NOS2	NTRK2
FGR	EXPH5
LRP8	CDHR1
UBE2L6	TRPM6
CPXM1	EFEMP1
CXCL11	WNK4
PP7080	UGT2A3
NCF2	TUSC3
TM4SF1	RASEF
WARS	B3GALT5
CXCL6	C2orf40
ADGRL4	SYTL2
TNIP3	GALNT12
FOXQ1	BRINP3
RTEL1-TNFRSF6B///TNFRSF6B	MMP28
CXCL5	GXYLT2
ZBP1	DAAM1
KCND3	MT1M
SELP	ENTPD5
TACSTD2	HHIP
FCGR1B	ATP2C2
MAP3K8	SOSTDC1
GBP4	PPARGC1A
BIRC3	PRLR
C4BPA	HOXD13
IFI44	MT1X
SLC6A14	SLC4A4
RNF183	SLC26A2
FIBIN	GCG
IL1RN	MT1F
CXCL3	PCK1
DUOXA2	SORBS1
ELOVL5	LINC00992
MMP3	LAMA1
WISP1	ANXA13
AQP9	PSMG4
ELL2	SLC16A9
KCNJ8	HMGCS2
EGFL6	IHH
LOC100130872///SPON2	HEPACAM2
IGHV4-31///IGHM///IGHG4///IGHG3///IGHG1///IGHD///IGHA2///IGHA1///IGH	VAV3
RNF213	SCGB2A1
SOCS1	LOC101929340
CEMIP	PRAC1
IGFBP5	HOXD10
RGS5	VSIG2
LOC101928916///NNMT	HOXA13
FCN1	SATB2
COL4A1	CD36
DERL3	C1QTNF3-AMACR///AMACR
IDO1	CAMK2N1
SLCO4A1	BEST2
LCN2	PADI2
KYNU	OGN
SAA2-SAA4///SAA2///SAA1	MUC12
HGF	MT1G
PLAU	PDE6A
HCAR3	SGK2
ADAMTS2	CPB1
NPTX2	INSL5
UBD///GABBR1	MAOA
KRT6B	PAQR5
PECAM1	VIPR1
S100P	ADH1C
FKBP11	PIGZ
CD274	CA1
CXCL8	SLC6A19
GBP5	GUCA2A
LILRB2	NXPE4
SOCS3	FMO5
TCN1	AQP8
FCGR1CP///FCGR1B///FCGR1A	CWH43
DDIT4	ISX
SERPINA1	ABCB1
OLMALINC///PP7080	EPB41L4B
FAM26F	SELENBP1
GBP2	FXYD3
RAB31	CDKN2B
PROK2	EDN3
IGHV3-23///IGHV4-31///IGHM///IGHG4///IGHG3///IGHG1///IGHD///IGHA2///IGHA1///IGH	ABCB4///ABCB1
TFPI2	CHP2
CHRDL2	GUCA2B
ADGRE2	SLC28A2
CD38
CXCR2
TRIM29
CXCL2
IL13RA2
SAA2///SAA1
CDH3
MMP9
SERPINA3
CXCL9
CCL4
BCL2A1
SLC6A6
AXDND1
ADGRG7
SLC16A4
IL1B
ICAM1
BGN
AGT
ART3
COL6A3
MMP10
JAK3
CYP4X1
SERPINB5
MIR8071-2///MIR8071-1///IGHV4-31///IGHM///IGHG2///IGHG1
CTHRC1
CTLA4
MZB1
APOBEC3A_B///APOBEC3A
LOC101928635///ALDH1A2
DEFB4B///DEFB4A
TIMP1
PHLDA1
VSIG1
FCRL5
TFEC
IRAK3
PLA1A
HLA-DPA1
SLC6A20
VNN1
S100A12
MMP12
STC1
LAX1
NR1H4
ABCA12
TNFAIP6
COL8A1
INHBA
MNDA
IFI44L
LAMP3
SPP1
PAX8-AS1
COL1A2
SERPINB9
MMP7
KLK10
PLA2G2A
PI3
COL1A1
GSE53306- UP	GSE53306- DOWN
BACE2	ABCG2
DUOXA2	SLC45A2
TMEM106A	PGAM4
SLC6A14	RPL7L1
MMP3	COX19
PI3	PDE6A
CXCL1	CNTFR
MUC1	CDC14A
FLJ45256	PPP1R12A
DMBT1	YAF2
IL10	CPEB3
MSN	AQP7
PLAU	ZYX
NLF2	ABCA9
REG1B	SEMA4G
CPXM1	PRLR
SLC7A5	PRKG2
DUOX2	MPPE1
C19orf10	SMARCA4
GGT5	DIO3OS
COPE	RUNDC3B
TNIP3	CDKN2BAS
SULF2	CCBP2
WARS	AMY1A
NAP1L4	MPL
KIF22	PHLPP2
RNF19B	CD302
SAA2	SLC13A2
ALPL	CXADR
CTSH	NLGN4X
CTDP1	DYRK2
MUC2	WSCD1
ADM	TRPC1
EPS8L1	SLC26A2
IL8	VDR
AFMID	PPP1CB
COL18A1	NAT8B
CCDC134	LIPA
PREB	RNF152
NR2F6	CPM
XBP1	ERCC8
B4GALT7	REEP1
CATSPERB	MOCS2
IL1R1	C1QTNF7
SMOX	MXI1
PCDH17	RASGEF1C
CHI3L1	FBXO17
IFI27L2	ZNF471
HS3ST3B1	UGT2A3
BAIAP2L1	CD36
NCOA7	LOC644907
MYEOV	GNAO1
PLAUR	TMED10P
RPS29	R3HDM2
AGR2	NLGN1
C2CD4B	MEIS2
TAF1D	VEGFB
CXCL2	OSBPL11
COL4A1	UGT1A9
NCRNA00152	RND2
FKBP11	ZNF135
TPM3	KIAA1683
SGIP1	FOXP2
TCF4	ZNF483
HIST1H3G	ATAD1
C1R	RXRG
HPRT1	ANK3
IRF1	FLJ21986
HIST1H2BK	UGT1A3
GPR172A	NHEJ1
TCIRG1	SCUBE2
NT5DC2	DNAJB7
DHX34	CLDN8
NPC1	IGSF5
SOCS1	PCK1
MGC4677	ZNF85
ANXA3	EPHA7
OLFML2B	PCDH9
ZC3H12A	ANKRD43
FKBP2	UGT1A1
PTPN7	PLA2G12B
ARHGAP11B	ABCA8
SNRNP27	GATM
RUNX1	FAM125B
PIM2	TMEM98
IL1B	RAB5C
MMP1	PIB5PA
C11orf48	NKD2
DOC2B	STX2
IL3RA	TMEM20
MSI2	SYNM
CLDN2	CYP2B7P1
HIST1H2BF	FAM151A
HMGB2	TRPM6
SPINK4	THSD4
ELP4	NAGA
LCN2	ASB5
ANKRD22	NOVA1
ACP2	ABCB1
GPX2	RNF135
REG4	KIAA1715
SERPINA1	CADM2
ZBP1	HIF3A
PRDX4	SNX21
GCAT	SLC17A4
G0S2	MAMDC2
ABCA12	SCD5
TNC	PRAP1
S100P	OVOL1
NCF2	GUCA2B
LOC124220	VSTM2
FUT8	DMD
ZNF579	RHOU
CCNL2	ANGPTL1
SLC41A1	GCOM1
ROBO1	ANKS1B
TRAM2	CHAD
PLXNA1	MRPL4
SEMA4D	SOSTDC1
NOS2A	CREB3L3
IGFBP5	PXMP4
TPST2	LRCH2
HIST1H2AD	MGC13057
SBNO2	USP54
HIST2H2AA4	PRR15
CCNC	C21orf129
LPAR2	CHST13
SCARNA18	IFT57
SCO2	LAD1
CD27	GNG7
SIL1	ZNF763
C6orf150	GIPC2
CXCL6	PRDM7
VEGFA	SHE
NOL3	GHR
INDO	ASXL2
CASP10	PLD5
CCNF	DPP10
AP3D1	CHN2
SOD2	ZFR2
PDE4B	MMP28
KRT6B	SNX24
LIPG	AQP8
FGR	FLJ20920
LAX1	AMN1
TDO2	INPP5J
GK	RYR3
CDCA5	PHLDB2
LTA4H	PLCE1
TGM2	LRRTM4
C15orf24	HUS1
VEGFC	OSR1
C4orf27	JMJD2C
CCL20	TMEM220
MMP7	NAALADL1
NNMT	C22orf40
CFB	C2orf42
ARMCX6	LACE1
PDZK1IP1	AMY2B
NOX1	MEP1A
KDELR3	WNK2
CYB561D2	NAAA
REG1A	SLC23A1
PIAS3	PLK5P
PHLDA1	HLF
PSG4	TSPAN6
IPO13	CNTN1
CWC15	MIR591
CTHRC1	CDKN2B
GJA4	MAPK4
IDO1	GFRA2
SNORA79	MS4A7
IL1RN	CYP3A4
PLEKHN1	RERG
PSMD10	PPARGC1A
METTL3	BMP5
SNORD58A	C13orf23
SFN	CAPN13
SPINK1	MYL3
NOS2	VLDLR
COL1A1	AGTR1
IER3	MFAP5
FIP1L1	FMO5
PCSK7	ACR
NAMPT	ADH1B
C9orf16	CLEC10A
DEF8	CKB
LOC92659	ASPA
PAPLN	SGK2
FEN1	G6PC
S100A9	NTRK2
OAS1	CASZ1
PWP2	ATP1A2
IKBKE	C1orf175
MYBPH	IGFL3
BCL3	PLP1
MUC4	FAM23A
UNC13D	TMEM170B
WDR46	WBP2NL
CASP5	NBEA
PTRH1	KIF5C
LOC649431	M160
C22orf9	CYP2R1
OLFM4	KIR3DL2
SRGN	LOC100144604
SPNS2	LANCL3
CD80	FABP6
GNA15	CBS
ST3GAL1	SORBS2
LOC606724	MYOM1
MDM2	CIZ1
RPL26L1	CTF1
C1orf89	CACNA2D4
CD34	SLC10A5
ADA	IL11RA
NUDT5	DDX47
DNAJC1	DISP2
RIN1	PDZRN3
DNAH2	SYNGR1
C2CD4A	NEUROD1
SNORD51	XPNPEP2
ECSCR	GPR37L1
PSMC4	WNT11
ITLN1	ELANE
ASPM	NEGR1
CSF2RB	TSPAN7
SSNA1	GFRA1
TSPAN11	OMD
CDK5R1	EEF1AL7
HGF	C1QBP
SARS2	SF3A1
IGFBP2	HSPB6
LOC493869	SOX6
CD44	ZDHHC11
NRG1	PCDH7
RASIP1	ANO5
TIRAP	NNAT
SOCS3	DUS4L
MRPL54	KCNMB1
PRRX1	RGS11
TMEM208	DTNA
TGIF1	CCBE1
SELP	FLVCR2
CTLA4	ATP5G3
JMJD2B	SFRP5
NKG7	TPPP3
IL15RA	CCDC127
TTC3	NDRG4
ERN1	GSTM4
RTEL1	MS4A10
RARRES3	TMIGD1
SRBD1	PGBD5
DCLRE1C	SORBS1
RAMP3	FMO4
GTSE1	DRD1IP
PML	PFKFB2
LILRB3	NPY1R
DHX30	FLJ20674
KLHL28	UGT1A6
SP140	TCEAL2
CRELD2	USP2
CASP1	SLC6A19
TYMP	THRB
CDKN2C	PDGFD
NDUFV2	KIF5A
MARS	HSD17B6
ALG8	NRXN2
SNX20	CLCNKA
TTC9	ZNF704
FOXQ1	MAGI3
TNFRSF11B	C10orf4
MMP9	TSLP
VASN	FRAS1
FAM113A	PDZRN4
GRIPAP1	KCNH6
HAPLN3	PPARG
HJURP	EEF1A2
ASPHD2	CCDC29
ATG16L2	SLC17A8
LEPRE1	PGM5
TNFRSF6B	MSRB3
ABCA7	SULT1A2
LOC440836	C12orf53
TEAD4	SYNPO2
TSTA3	GRLF1
CD276	C2orf40
THOC3	UGT1A7
CAPN12	SOX10
STAT5A	FAM181B
PROK2	PPP1R3C
TRAPPC4	PCDH19
LSM10	LRRC3B
FAM139A	ZMYND8
NOP16	HAVCR1
WISP1	KCNH2
DBI	ADRA1B
LILRA5	TPPP
APLNR	YPEL3
NUP88	ARL3
EPPB9	UBE2D3
NUDT1	RIMKLA
HIST1H2AJ	GCNT2
TOP2A	COG7
C4BPB	GABRA2
MRPL24	PITX2
AGRN	DGKB
SQLE	DEPDC7
RAB24	GRIK2
PSME4	KLB
C10orf81	ALDH1A3
PTPN2	SLC5A12
TRIM15	ZNF404
KIAA1026	LRRN2
LAIR2	HMGCS2
PGM3	KNDC1
SELL	PENK
MYBBP1A	APOB
HEXIM2	CHRM2
PTK7	HBP1
PTS	ABLIM2
C17orf62	HTR2A
SCYL1	HAPLN1
P2RY8	SYT1
VAV1	METT10D
ITPA	PDE4C
CD274	PDE1A
BIK	COLEC12
LOC201175	DES
CHRDL2	CLYBL
ADAM12	VSTM2A
PHF11	SLC37A2
NARF	APOA4
EDG4	HNF4A
XRCC4	CYP2U1
FAM83A	CDH23
ROBLD3	ZNF844
SLC35E1	NTRK3
KLHL17	HOMER2
CCDC18	LCN15
FAM173A	RPL10L
TCEA2	RET
TACC3	XPO6
SLC1A4	NR3C2
BACH1	WWC1
VWA1	PTCHD1
ZNF431	GSTM3
SMARCAL1	LY6H
CDK5	ZFHX4
NFKBIZ	CHST5
SERPINA3	PKLR
UHRF1	EPHA6
DLL4	PDK4
RRM2	BMP3
S1PR5	TMEM176A
DPAGT1	CDO1
DFFB	RAB9B
CEP170	KIAA1377
TBC1D10C	PPP2R3A
TWIST1	OR4F3
FNTB	KLHL13
NFKB2	BCHE
ACSL4	CYCS
C4orf48	CHP2
HTRA1	C2orf88
OLFM1	ZNF509
PGF	APOC3
IL4I1	HAVCR2
REG3A	CPA6
ECM1	ANKRD30A
AMPD3	TMEM38B
C2	IGSF9
MED25	OGN
ATP8B2	DKFZp434I1020
SERPINE1	CIDEA
RNF181	SYNC1
SLC35A2	TBL2
FCN3	CNNM2
DOK3	NCRNA00092
MTX1	CCDC102A
VARS	AATK
SPON2	BEST4
CCT3	ATPBD4
AGPAT6	OTOP2
DUOXA1	LTBP3
LMNB1	CNN1
TMEM165	B3GALT5
PIM3	MYH11
HIST1H2BH	WDR78
C10orf113	CD160
UBE2L6	HAND1
EGFL6	CNPY3
CDC42EP1	PLA2R1
TMC5	LGI4
PDE1B	MOCS1
TMEM159	HPCAL1
C19orf25	PRIMA1
ZNRD1	CHRNA1
MRPL40	UNC5B
NID1	EDA
C4A	ANPEP
GDI1	KANK4
PTPN6	NGB
FCGR3A	UPK3B
LARP1B	LMO3
PDPN	STMN2
ORC6L	VPS37D
ZNF189	NPAS4
HK2	KLF16
FBXO44	FGFR2
ZC3HAV1L	RORB
STC1	RBM24
RNU5D	FBXL22
EPHA2	HSPB8
EEF1E1	GBA3
SAMD14	MN1
LOC645431	TANC2
SNORD37	FSIP1
SERPINB8	KCNAB1
KIAA1199	AHCYL2
ZW10	UBE2E3
TNKS1BP1	TTR
RPS19BP1	MORC2
MIR548J	LPAR4
NTHL1	CIDEC
LOC728323	THOC7
KRTAP5-2	NR5A2
QSOX1	MSI1
COMTD1	GNPDA2
APOL1	OSTalpha
SLC38A10	PTPLA
TTLL12	NCRNA00111
HGD	ZNF134
DKK3	LARP6
LTB	MGLL
CD200	FAM178B
ADAMTS2	ATP5EP2
L1TD1	ADH1C
CTBP1	CYB5D1
PRDM1	IL1RAPL1
C16orf59	RASL10A
MIPEP	KIF1A
GPR110	DHDH
STEAP3	GPR98
ATP6V1C1	CACNB2
GPR4	GRP
DUSP7	FRZB
PPP1R16B	EFHD1
NFE2	PPP2R2B
RAB31	CHL1
PECAM1	SCN7A
ARHGEF1	C6
PTGES	KCTD12
RNF39	DHRS11
CSF3R	ZSWIM3
MLKL	GRIA3
ESAM	PYCARD
TPBG	MFSD9
C4BPA	FAM70A
HCK	F13A1
FOSL1	LRAT
FERMT1	VEGFA
ADK	SLC30A10
MAP2K3	WFDC1
ZSCAN16	MPP2
UBFD1	DACT2
PIGP	MT1M
TNFSF14	TBC1D10B
DDX19B	TULP3
TMEM163	RPRM
RAB37	HPGD
ST6GALNAC4	RIOK1
MMP10	NPY
SNORD43	CGNL1
PAN2	ANKRD38
SAA1	SNAP91
TAGAP	DZIP1
RNH1	PTGIS
DEFB4	LPHN3
SEMG1	SYT4
ICOS	SECTM1
FLJ20699	IFITM4P
IL21R	NARG2
IL33	TRNP1
SORD	CLASP1
MANSC1	PLEKHG5
CXCL5	KCNJ3
C17orf68	SMAP1
MRPS5	CAMK2B
WBSCR22	ISX
DISC1	WTIP
SNORD105	MRPL27
EEF1B2	GXYLT2
NQO2	GPNMB
APITD1	RNF165
PAPSS1	PBLD
S100A4	NR1H4
CSF3	ZNF79
INHBA	SLC39A4
ITGAX	MS4A8B
LEF1	FBXL18
THY1	GLIS2
RAPGEF3	TCF21
PADI4	IGDCC3
GPATCH4	PCSK1N
GZMB	LUZP2
ZNF473	SLC8A2
PRMT5	ABCA6
FFAR2	C7
HIST1H3B	PPIL6
UBE2I	CYP1B1
NME3	CPEB1
MAPK11	PTPDC1
KSR1	MAL
CCL11	SST
SNORD96B	LOC283174
CR1	NPTX1
NUDT2	CDK5RAP2
DIAPH3	LPCAT4
IL8RB	CNTNAP2
C17orf100	TEX11
ARHGAP24	GPM6B
SPDEF	KLRC3
PDIA4	SLC47A1
CCL22	AGMAT
UBD	CA7
MCRS1	GLDN
GRK6	CLEC4G
CCL24	TMEM37
PVRL1	GDE1
DAPP1	KCNN2
GBP5	FLJ21687
MICAL1	UGT1A8
EZH2	ATP6V0D2
SOX18	TM6SF2
MMP12	MED30
WHAMM	CD207
HIST1H2AB	CYP2C19
CLPP	MAPT
SERTAD1	ACHE
IL2RA	SIGLEC16
BUB1	ZMAT1
SIRPB1	TRIL
CENPO	ENTPD2
FGFRL1	SLC7A8
SERPINB5	CLEC4F
CECR1	FLJ23834
JAG1	PTPRR
LOC283932	MYOCD
TRMU	ADSSL1
TRIP13	PNCK
EBNA1BP2	PPYR1
IL16	TMEM102
PSMC6	FRMD1
FPR1	SPRY1
SLCO1B3	AMPD1
GPR108	AQP12A
HOXA10	BTRC
IL1A	CHRDL1
GUCY1A2	MT1H
DNTTIP2	PRPH
NFKBIE	CCL23
MIR614	SLC3A1
CYTSB	KCNJ13
IL24
SRRD
UBR3
ERAP2
HIST1H2BE
IQSEC1
COL9A2
ALMS1
SPTBN5
SHC1
RTP4
LST1
PBK
CBX8
VSNL1
TFAP2C
ATG4A
CDC20
ATXN2L
RPS6KA2
GNLY
PTGDS
CREB1
C3
ADAMTS14
TUT1
SIGLEC5
NOD3
COMMD3
MGC29506
KLK12
LRAP
SNORD74
SEC14L1
SEMA7A
CCNE1
SEC11C
KYNU
TCN1
PRKD2
SNORD78
C7orf63
WDR7
SELS
ZNF48
GRIK1
EID2B
WDR61
EVI2A
CCR7
INSIG1
SNRPF
ASNS
CCNO
KIF15
FDX1L
CDH5
RPS24
ABHD9
PLCB2
THBS2
CDKN3
GPX7
HIST1H1B
FAM101B
OTUB2
SNORD109A
ALPK2
EXOSC7
NARFL
KCNS3
MIR223
DOCK2
LOC728454
TESK1
ANKRD44
NME1
C20orf55
ARF5
FCGR1A
KCTD14
RRP12
GPR109A
SNRPB2
EML2
SERPINB7
ZNF692
SLC25A22
HM13
ST6GAL1
POU2F2
CLDN1
RGL2
ATF7IP2
CXCL13
PTPRE
SPOCD1
EBI2
IGF2BP3
CXCL11
IRF7
AQP9
FIBCD1
IL6
C1orf97
NPHP4
PITPNM1
SAMD11
C2orf47
ADRA2A
PVRL4
OSM
CENPM
MRTO4
NCAPG
ANGPT2
NEBL
MIR1204
SIRPG
NAGLU
MRPL55
HERC2
CEP55
GFI1
ELAC2
SRMS
SRD5A1
CDK5RAP1
P2RY6
HYAL1
WDR85
PLEK2
SNORD1A
GRIN3A
EPHA10
RASSF5
KLC2
NCF1
EBI3
KIF11
CSF2
C8orf40
TNFRSF13C
AGT
FJX1
ABL2
RHBDD3
MTUS1
LAT2
GZMH
S100PBP
CKAP2L
BCL2L11
LILRB2
APEH
MED10
BRF1
LMNB2
KIF20A
UROD
IP6K1
CEP250
TRPV6
GPR56
ERCC2
ODF2
P2RX5
IFT172
RP11-529I10.4
HLA-DOB
C15orf23
FER1L4
CD320
TRIM29
TSSC1
BATF3
C3orf36
COL6A2
SH2D4A
SLC7A6OS
KCNS1
FAIM2
NHP2
MNDA
C21orf59
DCDC2
KRT17
MBOAT7
CNN2
TMEM138
C22orf34
CCL19
AGER
RASAL1
C8orf13
ADAT3
KIAA1202
CENPN
CSNK1A1
GABRP
CCDC53
RAD9A
DUOX1
UBXN11
EIF4G1
LRP8
HPS6
SLC11A1
RAB26
SLC4A11
BYSL
PIH1D1
C4orf7
IL17RB
ARHGAP30
IGDCC4
SNORD1B
GABRR2
C21orf57
CXCL12
CXCL10
EPHB3
POLD2
TMEM132A
PLA2G3
NCF1B
CASP8
AGAP6
MYCT1
HIST2H2AB
SLPI
CXCR5
CKS2
EMR3
RINL
SNORD125
MIR1207
ARHGEF19
G6PD
AKR1A1
SLC7A11
LBH
ACP6
NOD2
FAM20C
TXNL4A
VNN1
SPP1
HLA-A29.1
ZBTB32
TMEM104
RASSF1
COL7A1
HIST1H4A
MYD88
EIF3B
FAM86A
MIR612
BARD1
CHCHD5
PRRG1
RCC1
BIRC3
GALNT17
SLC9A7
PSAT1
ADAM8
MEOX1
GGPS1
KLK10
NR4A3
AIMP2
ST3GAL4
LYPD5
LEFTY1
LOC401233
FAM160B2
CXCL17
CYP4X1
LILRB4
CPZ
PI4KA
KLK7
C19orf51
IFIT3
CD83
TSHR
BATF2
PARVB
ALDH1L1
TTC27
SGSM3
VNN3
FCRL5
DUT
DEFA5
PSMB9
ATP2C2
MEI1
FOLR3
Magmas
MYO1G
PHC2
MMP2
RHBDD1
ZBTB9
ANAPC7
TEAD1
SERPINB3
SHH
SNORD126
C1orf149
RARRES1
HES2
LILRB1
SEC61G
CLEC12A
MIXL1
TFF2
COL8A1
FLJ33590
AURKB
AGBL5
LAMB3
HAS3
EXT2
CHST10
HLA-DRB1
S100A8
UBASH3A
CPT1C
LAG3
MS4A1
TRAF3IP3
IL11
SLCO4A1
C17orf77
UCN2
SPN
HIST1H3C
ALDOB
S100A12
APOBEC3A
LTB4R
IL23A
KRT6A
LILRA3
TAS1R3
ABCA2
ITLN2
KLRG1
CD79B
DYSF
IL17RE
ISG15
TFF1
IKZF3
HLA-G
GSE75214- UP	GSE75214- DOWN
LCN2	CNTFR
IFITM3	FAM47E-STBD1///STBD1
SLC6A14	PAQR5
BACE2	CNTN4
S100A11	FRMD1
PLS3	SLC38A4
PARP8	MT1H
DUOX2	GUCA2B
NFKBIZ	MT1M
MXRA5	TMEM56-RWDD3///TMEM56
CDC25B	MT1JP
PIK3R3	TMEM63C
C2	NAAA
STXBP1	CNKSR3///CNKSR3
TIMP1	CDC14A
CD55	MT1A
NOS2	SLC19A3
LPCAT1	EFNA1
ANXA5	TRPV3
SETD7	HOXA6
DUOXA2	PFN2
IFITM1	MIER3
TRIB2	B4GALNT2
MUC1	SLC22A5
HIF1A	SEMA5A
STAT1	ACSF2
PDZK1IP1	RUNDC3B
FBXO16	RNF152
WARS	MT1X
IDO1	CDHR1
CXCL1	SUGCT
NUCB2	PHLPP2
IGLJ3///IGHV3-23///IGHV4-31///IGHM///IGHG1///IGHA1///SCFV///C14orf99///IGK///IGKV3-20///IGHV3-23///IGHV3-48///IGHV3-69-1///IGHV3OR16-7	PDK2
MTHFD2	CYP2B6
SCFV///IGLJ3///IGHV3-23///IGHV4-31///IGHM///IGHG2///IGHG1///IGHA1///SCFV///C14orf99///IGK///IGKV3-20///IGHV3-23///IGHV3-30///IGHV3-48///IGHV3-75///IGHV3-69-1///IGHV3OR16-7	MT1G
ARNTL2	MT1F
RBPMS	OTOP2
IFITM2	TDP2
KCND3	BMP3///BMP3
IGHV3-48///IGHV3-69-1///IGHV3OR16-7	CHAD
IGHM///IGHV3-48///IGHV3-69-1	HSD17B2
SCFV///IGLJ3///IGHM///IGHA1///SCFV///C14orf99///IGK///IGKV3-20///IGHV3-23///IGHV3-30///IGHV3-48///IGHV3-69-1	TRHDE
SCFV///IGLJ3///IGHV3-23///IGHV3-41///IGHV4-31///IGHM///IGHG2///IGHG1///IGHA1///IGH///C14orf99///IGK///IGKV3-20///IGHV3-23///IGHV3-48///IGHV3-75///IGHV3-69-1///IGHV3OR16-7	SLC52A3
SAMD9L	CDKN2B
IL1B	ETFDH
TRIM22	TINAG
IGHV3-69-1///IGHV3OR16-7	CYP2B7P
SCFV///IGLJ3///IGHM///IGHG1///IGHD///C14orf99///IGHV3-48///IGHV3-69-1	TRPM6
IL1RN	CNGA1
IGKC	ENPP1
VWF	HSD3B1
SLFN5	MGC32805
APOL1	RMDN2
IGHA1///SCFV///C14orf99///IGHV3-48///IGHV3-69-1	NAT8
LOC102723407///IGHV4-31///IGHM///IGHD///IGHA2///LOC102723407///SKAP2///IGHA2///IGHA1///IGH	ENTPD5
ASPHD2	RHOU
MMP1	APOBEC3B
SAA2	SLC51B
OAS2	LOC102724507///LOC100509620///AQP7P1///AQP7
GPX8	TMIGD1
IGK///IGKC	ABCG2
IGFBP5	GABRA2
DAPP1	SGK2
CXCL2	SLC17A4
SLC7A11	FMO4
CFI	PPARGC1A
DRAM1	SLC26A2
PTPN13	SLC23A3
SCFV///IGHM///SCFV///IGHV3-30	ACOX1
SOCS3	RAPGEFL1///RAPGEFL1
MMP3	USP2
GBP4	MATN2
ADAMTS9	HMGCS2
PHLDA1	PTPRR
OSMR	TUBAL3
FCGR3B///FCGR3A	GDPD2
PECAM1	SLC30A10
UBD	ABCB1
PRDM1	HSD3BP4
CARD6	INPP5J
FLT1	GUCA2A
IGHM///IGHG1///IGHD///IGHA2///IGHA1///IGHA2///IGHA1///IGH	SLC10A5
MIR21	SLC36A1
S100A8	TMEM252
SLC7A5	VIPR1
STEAP4	FAM151A
IFI16	PRKG2
TM4SF18	SCIN
LAMC1	PADI2
C4B_2///C4B///C4A	LRRC19
RIPK2	FMO5
CDH11	HNF1A-AS1
HEG1	CHP2
ICAM1	UGT1A3///UGT1A1///UGT1A4///UGT1A9///UGT1A5///UGT1A6///UGT1A7///UGT1A8///UGT1A10
ACSL4	MAOA
PTGS2	DHRS11
PITPNC1	PDZD3
KDR	CYP2S1
CDH5	TMEM37
SELP	UGT2A3
WNT5A	PCK1
COL15A1	ALDOC
LYZ	METTL7B
PFKFB3	PRLR
CXCL11	SLC51A
GNA15	NAT8B
CYYR1	CAPN13
COL6A3	AQP11
CLDN1	SLC35G1
S100P	PIGZ
COL4A1	NAALADL1
ADGRL4	CYP4F12
TCN1	A1CF
CFB	CHN2
CATSPERB	AQP8
ITGA5	SLC1A1
MMP12	FLVCR1
ANKRD22	BEST4
C1R	TMEM236
IRAK3	SLC39A5
ENG	SLC3A1
SERPINA3	CYP2J2
SRPX2	ADIRF
CDH3	MEP1A
ADGRL2	CYP4F2
HLA-DPA1	CLDN8
CCL2///CCL2	ADH6
CHI3L1	EPHX2
IER3	SULT1A2
FSTL1	SLC13A1
C4BPB	SLC5A11
STRIP2	PBLD
HLA-DPB1	SLC16A9
AQP9	BTNL8///BTNL3
SERPINB5	PTGR1
NID1	LGALS2
COL1A1	SLC9A3
RGS5	AKR1B10
CCL20	ZG16
COL1A2///COL1A2	ASPA
CXCL8	ZNF511-PRAP1///PRAP1
CD93	SLC23A1
KYNU	SLC10A2
ADAMTS1	PLA2G12B
MYOF	MEP1B
CD34	CUBN
FCGR3A	BRINP3
ANGPTL2	FMO1
TGM2	HRASLS2
ADGRF5	G6PC
ADGRG6	LEAP2
NNMT	SLC9A2
ARHGAP29	HSD3B2
PLAU	MOGAT2
IGFBP7	PDZK1P1///PDZK1
TGFBI	MS4A8
SLFN11	MYO1A
LAMA4	ADH1C
ALPL	ENPP3
EGR1	ANPEP
ADGRE2	NR1H4
PXDN	SLC26A3
VCAN	PLB1
VSIG1	SLC13A2
SPARC	HNF4G
GBP5	MIR215
TFF1	XPNPEP2
ZG16B	CPO
SOD2	CREB3L3
RAB31	MAOB
[truncated: 1,394 more rows]

## Sheet: S4
DEGs from Dementia Datasets				DEGs from Dementia Datasets
GSE4229- UP	GSE4229- DOWN
OTUB1	NOL6
RPL23	LAT2
THRA	DDX5
NLN	ACTG1
RASL11B	RPS6KB2
EPDR1	EFHD2
RPL5	PRRT1
COMMD8	ALDOA
CDH1	ACTB
CASP2	CAP1
PCMT1	DDX21
RPL24	HERPUD1
SMARCD3	RPL7A
ZNF556	GPR108
SH2D4A	RPL9
DDX54
MSH5
GAL3ST1
RPA2
RPS3A
RPS24
RPL31
HNRNPAB
RPS25
RPS13
NDUFB10
RPL8
RPL6
RPS20
CEBPB
RPLP2
PPP1CB
SPCS1
WWP2
HPX
RPL37A
RPLP1
HEBP2
RPL13
GSE6613- UP	GSE6613- DOWN
RPS4Y1	KLF9
DDX3Y	XIST
GSE18309- UP	GSE18309- DOWN
LINC00664	SERTAD4
LOC100133131	SPANXA2///SPANXA1
HSD17B12	MAP1B
PPP5D1	LOC100506379
EGLN2	BNC1
SLC6A8	INTS1
OPRD1	LARGE-AS1
NTNG1	TONSL
POLN	SPERT
DAOA-AS1	POU3F2
CASC15	ZNF771
VPS33A	PCDH7
MAP2K7	TMEM217
LOC101060181///ZNF44	LOC101927123
KCNQ1	ANKRD53
CRMP1	CDKN2D
KCNMB2	CASD1
CARS-AS1	CAMK2N1
SOBP	CNBD1
PANX2	CSRP2
LOC102724382	CRNN
SYN2	P2RX6
SLC6A11	TLDC1
ATAT1	ST18
ZFP28	GIPC3
SUCLG2-AS1	CCKAR
LINC00661	DNHD1
GFOD2	IL6ST
SEMA6D	LRP4
PMP2	SLC2A12
PLB1	DENND5B
AKT2	KCTD1
AGAP11	MYO7B
IL19	RHEB
TTC28-AS1	HOTAIRM1///HOXA2
LINC01088	ZNF81
BCL2L14	PLEKHN1
GIPC3	LINC00460
EML2	GHRHR
SLC4A1	CXADR
GNG11	TNFRSF19
GRIP2	LOC283788
ACTR3C	KCNK1
TEAD4	HOXD4
MSRA	SPATA9
LINC00689	TNR
SOX6	KRT19P2
GINS3	FOXN1
MAPRE3	CES1P1
PELI3	KIAA1462
EEPD1	CHD5
RBM43	LOC102723927
PODN	CCDC93
CXCL3	SDSL
LOC100996760	MATR3
ROPN1B	TRABD2B
CD163L1	HMGN1
ZNRF1	EPS8L2
KNDC1	SERPINB13
DPPA5	LOC101928818///PWRN1
SLC22A23	ADORA2A-AS1
PNMA6A	LOC728868
OPRM1	EFCAB6
ZNF425	LOC101929902
LOC102724387	RASGEF1C
ATP5J2-PTCD1///PTCD1	PET117///KAT14
POC1A	GSTA3
ASCL1	TMPRSS5
PUM3	PIEZO2
LOC101928441	RANBP3L
LOC101927651	CALB1
PDE1C	LRAT
NRP2	TRAF4
RREB1	TAPT1
CYP2A13	GATAD2A
MBP	NPNT
TDRP	RASSF1-AS1
CYB5RL	BOC
TMCO5B	CASC15
ACSBG1	PDE4D
ITGB1	KLRG2
PRPH	TLE1
CADM3	LOC105370629
PRO1804	RBP3
MYH3	VSTM4
PRCAT47	SLC6A15
LOC105372695	CAPRIN2
FOXO3	LOC101927447
WISP1	LINC00339
ABCC11	CACNG4
LOC100130502	PDE4A
GPX8	LOC729970
PRKCA-AS1	STEAP2
ADAMTS13	HCFC1R1
ANKFN1	ACAN
SOX3	WNT10A
NDNF	FOXP3
UNC13C	LOC102725116
MGST1	RCBTB2
TAS2R7	PREX2
BCAM	NF1P9///NF1
IL10	H1FX-AS1
HSPB2-C11orf52///C11orf52///HSPB2	MAP1LC3B2
HTATIP2	AMBRA1
EPHB2	LOC100130456
SORBS2	PGM5
DACT2	MRGPRX2
ABCB6	AK7
TMOD2	PTCHD1
ANKRD23///ANKRD39	BNC2
SLC35D3	WNT5A
LGALSL	FAM83C
AZU1	DCAF15
SLC24A3	FN1
ARHGEF7-IT1	SCYL1
DLGAP5	FRMD5
TRPM1	SERPINA6
PRO2949	PER2
NNAT	LINC00938
LOC100287387	CDK13
LMCD1	ZNF777
CPT1A	COL1A2
LOC101929597///TBCD	ENTPD5
CXCL11	CEP152
CCDC121	PSMD4
SH3TC2	GALP
ECRP	VPS9D1-AS1
TRABD2A	NEU3
STON2	JPH2
SCLY	LAMA5-AS1
CTTN	ATG16L1
QSOX1	TOM1L1
DIRC1	LOC105373958
LGALS12	GPRC5B
LOC101927151	PPARGC1B
CCDC13	MTHFD2
TMPRSS12	LMO3
SPINK13	NFIX
SUN1	RS1
MYBL1	CFAP221
SLC17A8	LOC283194
FSTL1	CACNA1B
PDE5A	KCNQ5
PFKFB4	PLXNB1
SEC14L2	FKBP15
GPD2	MRPL12
ANKRD36	LOC105369340
C21orf58	CNBD2
MSN	MUC13
NRSN2-AS1	NLGN4X
CCDC60	ANXA10
BNC1	HIST1H2BN
ALK	SERHL2///SERHL
IQSEC2	DGCR11
NKAIN4	FBF1
KLC3	SYCP3
CPD	C16orf62
C1orf101	CYP2E1
TUSC3	NTRK1
LOC101928424	DNASE1
SLC17A4	GABRA2
BMP2	HORMAD2
PKP4	PDLIM4
SLC4A9	FAM90A1
TCF3	MIR4683///FZD8
SNRPB2	MMP11
CASKIN1	TXNDC2
TRIO	EDNRB
LOC105376944	AQP5
ST3GAL3	PPP1R3C
C17orf51	ZNF233
ITGB4	MTMR1
SYTL3	LOC284379
PAX2	CYB561
PBX1	RSU1P2
SPACA3	DLGAP3
LMLN	EPO
MMP16	SNORA74A
IL10RB-AS1	CDRT1
AP2A1	AKT2
ACAT1	ACTG1P17
PRR35	CYP3A7-CYP3A51P///CYP3A7
CHRM3	RASEF
CNGA1	ASXL3
KCNH4	DTWD1
GDF11	LINC01105
PDE7B	FAM114A1
PABPC4L	EYA3
C10orf53	TPD52L1
RAPH1	CUEDC1
DCDC2	LINC01198
CHDH	RPS2P45
C3	LOC158434
ELOVL7	STK35
LOC101928921	EIF2S3
PCSK6	AFF3
CLDN18	KIAA1549
CTXN3	DCLK1
MIR9-3HG	KIF17
LARP6	ATXN7L1
EFNA2	LMF1
CERS3	FXYD1
C20orf181	LINC00323
LOC100506207	ZMYND11
ZNF92	PIK3R2
B3GNT9	KIRREL3-AS3
POSTN	PHOX2B
LOC339978	TBC1D31
RAB4B	IQCA1
FSTL4	PABPC1L2B///PABPC1L2A
OSER1-AS1	ZNF407
BIRC5	SP8
B3GALNT1	LGR4
LINC00334	ACVR1B
PTOV1-AS1	PTPN5
FREM1	EYA4
KCTD1	LINC01133
LOC101929752	AGTR1
PLXNA3	SLC39A9
AGXT	LOC101926960
ANKRD13C	KIAA1522
MEIOB///LINC00254	AHI1
PIH1D2	CECR9
B3GALT1	SLC30A7
CYYR1	TMEM72-AS1
ZNF821	CCHCR1
KY	FGF12
TFPI	TMEM131
PAPLN	COCH
MIR6756///MCAM	MIR1204///PVT1
ANKRD29	RPS29
GAD2	EFNA5
DOCK6	CDC6
MESP1	SEMA5B
SPATA17	FRG1JP
FGD2	ZNF71
GJA10	BEND6
ADGRF5	GNAS-AS1
RAPGEF5	OTUB2
MVK	ADGRF1
RAD51B	RGS12
CLCN7	VAPB
SMAD6	RBMY3AP
LOC105378828	PATJ
ABTB2	AGAP1
TBX2	SPTB
LCN1	RPL13AP17
LOC284080	AXIN2
ITGB3	PPARA
ZNF385D	CBR3-AS1
CCDC30///PPCS	SPATA17
LOC440346	CSMD2
MYO7B	ZBTB11-AS1
SLC44A4	ANKLE1
IFNA2	PPP2R2C
RBPMS2	JUN
ZBTB46	HNRNPM
FAM166B	SLCO1B1
CDC42BPA	SLC13A1
AQP10	PDP2
LOC100509814	THRAP3
INF2	CYP3A5
PPEF1	RGCC
SCN2B	WIF1
LOC107161159	OR5P2
RTP3	ITGB2
EGF	SRRM5
LOC100130285	RAP2A
MOS	COLEC10
EFS	OR7A5
ATP9B	STAR
CLU	EXOSC2
ZNF800	IL17A
FSIP2	LOC401134
LOC101929305	PLA2R1
N6AMT1	TNRC6C
ALOX12	ADGRA1
TRIM55	FAM83H
TMEM213	BUB1
SLC9C2	PLCE1
CACNG2	LOC101927331
MOG	HNRNPL
CCNYL2	LOC100131508
CLRN3	CST6
PLA2G1B	MEF2C-AS1
PLIN5	RECQL5
UBE2D1	SLC18A2
CLCN4	PPM1K
GRB14	ADH1C
HIF3A	CHDH
ZGRF1	MFSD3
TOR1AIP2	CSPG4
SLC22A8	LOC105370746
LOC101927907	PLA2G15
TMEM45A	JMJD1C
KYAT1	TPM1
PCYT1B	RTTN
SNCA	GALE
LOC151121	AGR2
CEP41	ACKR3
OLFML1	ADCY10
EFHD1	HJURP
CYP4X1	LOC285097
PAK4	CYP2C9
MAPK8IP3	OR1J4
ECE1	TMEM204
LOC101927787	POLR3G
MOBP	HYAL4
SLC6A19	NRAV
ELF3	LAMB4
LOC101927272	TRIM2
F2R	MDGA1
MYL4	LRRC8E
OTX2-AS1	C14orf80
NCALD	MAGI1-IT1
H2AFY	PMEPA1
ARHGAP19	KIAA1328
ONECUT1	ZDHHC22
GLB1L3	LINC01139
C4orf45	MXRA7
TEX19	TPT1-AS1
FAM131A	ZDHHC9
GUCA1A	ACKR2
CCDC7	LIPI
HS3ST1	UBR4
PRPSAP1	LOC101927870
REV1	LOC100130370
SPRED1	LINC00521
C9orf135	LARP1B
CXCL14	EGOT
CTU2	NAV1
CDX4	INPP5B
ARID5B	AKR1C3
ADCYAP1R1	C3P1
PCDH15	FRG1KP///LOC101930531///LOC101930278///FRG1CP///LOC100134091///FRG1BP///FRG1
DRP2	NPC1L1
PEAR1	QTRT2
MTUS2	PHYHIP
LOC100507855///AK4	PIP5K1B
CDH8	TOR1AIP2
DNAH9	SLC17A7
AGFG2	FLJ90680
OR9A1P	LRFN5
CACNG8	ADAM23
GAFA2	RERG
FOLR3	SPATA45
OPLAH	CECR7
UTP14A	PRSS27
LOC101928718	FAM133A
ZNF341	CFC1B///CFC1
PCDH12	CALML5
SLC7A11	PRKCA-AS1
RPS6KA6	DERL3
GABRB3	ID2-AS1
TRIM43B///TRIM43	LOC100507073
CHRM2	EEPD1
CECR6	CCNY
HIP1	ST7-AS2
NOVA1	DNAJC5G
CST4	SHOX2
CRHR1	CARS2
RUNDC3A	MAGEC2
PTPRG	FOXP2
ID4	SLC25A47
TRPC6	TRIM42
ELAVL4	SLC1A2
ETFBKMT	CTAG1A///CTAG1B
FEZ2	HPF1
KIAA0513	RHBDL3
SLC2A1	C12orf40
KAZN	LILRA5
ARPP21	F9
A2ML1	GNAS
SLC39A12	PEBP4
NRK	EMP2
CELF1	CNOT6L
SPACA6	KRT13
TMEM182	FOXD3
PRICKLE2-AS3	PLEKHB1
SPA17	DENND2A
HOXD8	MEX3B
GAREM2	ABCA3
INTS4	HAP1
FGFR4	LOC100506885
RAB1A	LOC101926997
PLA2G5	IRGM
ZNF91	SLCO1A2
RBMS3	SMARCA1
MYCT1	LOC100288490
PPP1R1B	OFCC1
LOC101928817	CA1
LINC01442	SPTLC3
LOC400620	LOC101927310
GPR107	ADH6
RDH13	C18orf54
PSMD5	LAMA3
SATB2	ZKSCAN8
LINC01220	PTPN3
GALNT15	PIK3R4
TNS1	PIGL
AHNAK	SERTAD4-AS1
TNC	GABBR2
GTSF1L	MMP28
CCDC169-SOHLH2///SOHLH2	HCRT
LINC01532	ESR2
KCNS1	SCN2A
IFITM10	PRMT8
ZNF292	NAT14
ZNF732	C10orf10
SOCS1	SMIM21
MUC6	CADM2-AS1
TOX3	ZNF519
PAPPA	SLN
SNX25	POLR3E
LOC100128198	LINC00858
ZNF135	KDM4D
LOC101927610	UMODL1
GPR137	C6orf52
WFIKKN2	TSHR
RAPSN	REG3G
THSD7A	HSPB2
LINC00894	ATF5
TNFRSF9	LOC101927623
BEGAIN	RAB3IP
NFATC1	PRLR
RIMKLA	BHLHE41
LINC00892	SP7
FMN2	FOXR1
HUS1B	NTN4
FAM19A4	CYP2U1
MIPOL1	PTGER3
PARTICL	SSTR2
DPT	SSUH2
KLHL4	CDK6
ZFP2	HIPK2
STMN3	WDFY2
SMAD5-AS1	DACH1
ANKUB1	C4BPB
COL12A1	ANK2
WASL	M1AP
CNTROB	C1orf105
LOC441081	TXNRD3NB///TXNRD3
GSG1	FADS2
NOX1	RDM1
PAFAH1B2	C8orf74
SERPINA7	ZFP42
PRR23D2///PRR23D1	WNT2B
EPN3	EPPK1
LOC728073	LOC101928614
ARHGAP11A	CA6
POU2F3	FAM161A
LOC81691	DYNC1LI2
INO80D	LOC101928225
CLDN3	TEX13B
IPO9-AS1	LOC100289361
EMX1	PITHD1
ALOX12-AS1	PRPF4B
IFNW1	LOC286114
POF1B	CXCL17
STPG1	PLEKHA3
ZNF71	OGFOD1
RCC1L	LOC100287728///ZNF75D
CADPS	LINC00616
SCEL	PYGO1
THNSL2	FSIP1
SDC1	LRP5
LOC100506790	ACVRL1
PZP	UCHL5
MEG3	STC2
MEDAG	POU5F1B
GPD1	TRPM1
PSMB1	PACSIN1
FITM2	SLC44A3
LIFR	SPC25
CYP2A7P1	PRDM12
PRCP	FRG1BP
PAPOLG	HOXD13
MS4A3	APOA2
KLK5	CLCA3P
CREM	RNF213
LOC102724312	FLJ35700
TGFB1I1	TMEM259
PTCRA	CTTN
SIK1	ERBB3
LOC105375273	SNX12
LOC100996906///CDRT1///FBXW10	ZNF460
PAX6	SLC25A5-AS1
BIVM	NDUFA10
FAM201A	USP49
ATP2B2	ALS2CR12
ALDOB	NDST4
THRSP	ZC4H2
PRKDC	NUP54
PLPP3	ZNF765
LOC101928185	IZUMO4
RAG2	TNFAIP1
DLEU7-AS1	SLC22A31
LRRC56	FGF22
ALDH1L1	LOC102723645
KCNMA1	DPP6
OLFM1	C15orf65
WDR78	ATP8B5P
AVPR1A	CCDC65
CYP2B6	VWA9
TTC34///LOC284630	MUC4
DLC1	LOC105374768
JRK	ZNF214
KRT17P5	FRMPD4
CTSV	HLA-DQA1
DIRAS1	LOC101927051
ARHGEF10	PTHLH
AVPR2	PAPPA
EP400NL	GRIK2
TAS2R19	MPPED1
AREL1	AKNAD1
MYH11	LOC100130452
LINC00486	MRPS12
EML5	G3BP1
HGS	ST8SIA3
IMPG2	PPP1R11
SERP2	TBC1D16
FLT3LG	RUFY1
SETD3	ACTL7B
ARHGAP29	RRAD
ARMCX6	TNRC6A
TMEM151B	LOC100507600
SLC16A1-AS1	PCGF3
MMAA	C7orf77
OR10H3	TF
NF2	DAB2IP
ERC1	LOC101060386///BOLA2///SMG1
SEPT5-GP1BB///SEPT5///GP1BB	SNORD3D///SNORD3C///SNORD3B-2///SNORD3A///SNORD3B-1
PCNX3	HNF4A
FERMT2	TRY2P
PHKG2	RARRES1
KCNE4	WWC1
DOCK3	CLUAP1
IFNL2	VPS50
CYP2D6	BPIFB6
KHDRBS3	CEP95
PRLHR	ABCC6P1
FSHR	DNMBP
KIF25	PDCD4
CATSPERG	KCNAB1
MAMLD1	GJB2
FAM46D	EIF4G2
LOC100128843///CHFR	CDR2L
ALS2	SSTR1
CREG2	NR5A2
GJC1	GLIDR
OR4D1	PIN1P1
PDGFA	AJUBA
RCVRN	SOX5
CH17-360D5.1///NPY4R	LOC100506274
SULT1C4	LOC101927338///KCNQ1OT1
EMP2	PLTP
CLDN8	LOC102724250
TLK1	RREB1
KCND2	LOC730101
LOC389332	LOC401068
GCSAML-AS1	C11orf87
PAGE5	S100A7
MYLK	NES
NTN5	RIPPLY1
GPR161	FEZ1
VSIG10	FFAR4
SLC39A5	GPR39
HNF1A	MVK
FGD5	HAAO
RIMBP2	LOC101928728
PLEKHG2	LOC100630923
LRRC4	DNAH6
SPATA22	DSEL
ZSWIM8-AS1///NDST2	TRIM7
SYNE2	B3GALT2
GLI3	LOC100996579
LOC101929373///SLC9B1	ZG16
NFASC	IGF1
LOC101927143	PROCR
IDS	FLJ31713
RAB40C	SLC7A8
IGF1	KLRC2///KLRC1
RAC1	PHKA1
HTR4	HIST1H1D
SLC4A11	RBFA
KCNH5	KRT27
LOC101929872	MUC20
TWIST2	CDC20
CFAP53	TLX1
CD1B	ZNF414
CABP4	TTLL5
LY6D	ENPP1
LINC01523	LOC105376379
GLS2	TP63
SHROOM3	MIF-AS1
PCBP1-AS1	ZNF718///ZNF595
CDK15	HTR6
LOC101926913	HHIPL1
EPB41L5	IGK///IGKC
PCDHB3	LINC01116
LOC101927027	BIRC5
COL14A1	DACT3
LOC284219	GATM
DEFA5	ITGBL1
KRTAP9-3	TMEM132A
ARG1	FBXO18
KCNK7	CLIP1-AS1
LRRC3B	LOC101928973
CHIT1	MMP23A///MMP23B
PPIP5K1	B3GALT1
TMEM178B	LINC00290
LOC101927282	GPRIN2
GNAI1	MDH1B
SHCBP1L	IL26
ALDH4A1	RLN3
SEMA5A	CA8
PRIM2B///PRIM2	AP1AR
SMTN	MRS2
MMP28	KLHDC4
WDR11-AS1	PAQR5
KIF16B	MICAL3
GGA1	LOC101928658
SLC25A27	PNPLA5
KIF6	ADCK2
APOA5	DANT2
SOX9	SLC7A4
TRIM58	DIO2
C16orf71	CHRNA4
PKN3	CENPI
LOC105377832	AOC4P
CFAP46	RTP1
ZP1	SCN8A
ROR1	GPR26
HEY1	FOXI1
SPACA9	TPSAB1
PDLIM7	IL12B
GATA5	RIMS2
LOC105372953	ADAMTSL1
ZNF524	RALY-AS1
DLX2	GSTZ1
FAM170B	ADIG
LOC101930370	IQUB
MGAT4C	POTEM
SLC2A14///SLC2A3	B3GNT7
TMEM136	PKD1P1
TYRP1	IL36B
DAZAP2	UCN2
GREB1	ASPG
WDR13	UNC80
CPEB2-AS1	LINC00710
MYH10	PKD1L2
LYPD8	GABRP
SARM1	MTRF1
SCNN1D	ADAM22
TLE1	ASB10
RASEF	MROH1
CHRNA3	LINC00682
C17orf78	LPA
C3orf70	HN1L
PCDHB1	LOC728114
LOC403312	CA10
PKP1	ZNF3
ABI2	AMFR
ANGPTL1	TM4SF20
AP1S3	TMEM179
FRRS1L	ZNF391
OR2B2	CYTH3
MCF2L	UBXN10
SLC39A8	ZNF611
	ZNF880
	HSF2BP
	OR2K2
	CASP16P
	LOC100506699
	FAM78B
	ACOT4
	RGSL1
	FRYL
	ARHGAP42
	NELL1
	LINC00334
	LOC100499489
	LRRC29
	DBF4B
	HMGB2
	SYNPR
	TSSK6
	MMP14
	TTC22
	DUSP4
	C6orf132
	DPY19L2
	IL36A
	LAMA4
	CCL16
	UPB1
	NXPH1
	POMGNT1
	ATAT1
	PMS1
	LOC101929680
	TAS2R13
	CEP70
	SPON1
	ATP5S
	FLJ35934
	MXRA8
	MRGPRX1
	LRRC31
	FMO9P
	SLC25A27
	KRBA1
	HTR7P1///HTR7
GSE63060- UP	GSE63060- DOWN
RNA28S5	NDUFA1
	RPS24
	RPL26
	RPL17
GSE1297- UP	GSE1297- DOWN
ERF	RFXAP
PTAFR	E2F5
ATP11A	COL5A2
LOC389906	PDC
PTGER4P2-CDK2AP2P2	B4GALT6
LTB4R	GCAT
NPAT	RFK
PMS2P9///PMS2P6///LOC441259///PMS2P5///PMS2P4///PMS2P1	FAR2
BGN	BICD2
SLC16A5	WIF1
RBL1	CNR1
IL9R	TRIM36
AVPR2	TLL2
ITGB3	TAC1
AGTR1	USP9Y
SYT12	SRD5A1
COMT	CAMK1G
RPL21P28///SNORA27///SNORD102///RPL21	PTPRN2
NRIP2	ANK1
ZDHHC17	GPR22
LILRA4	CCK
PAX3	NRXN1
FGF20	MBOAT7
CYP3A4	GAD1
ZBTB7C	NUP93
TMEM259	GPD2
TNXB///TNXA	SYN2
KLRB1	ITGB1
HPR///HP	ELAVL2
CCNB2	YPEL1
WWTR1	NELL1
MYRF	ATR
INCENP	ITFG1
CYP2D6	TTR
TEAD3	G3BP2
PSD4	TNFRSF25
LRAT	C14orf1
FBXW4P1	CABP1
UMOD	CSPG5
RANBP17	CTAGE5
GPRC5C	SYT1
GPR107	DUS4L
OGFOD3	MAPRE3
MIR6883///PER1	SNAP25
DHRS12	CACNG3
RAD51B	DIMT1
PDCD6	CITED1
IQCK	VSNL1
CREBBP	NEFL
KLK2	MET
HOXB1	LGSN
CR1	MCTP1
SSH3	GOT1
NEU3	JPH3
OVOL2	PART1
BTF3P13	SELE
SFTPB	LOC100996756
AKR1C4	TTTY14
SI	RAB3B
CD3D	GRIN1
ERMAP	GDAP1
SLFN12	STMN2
BIN3-IT1	RPS4Y1
ADD3-AS1	MPV17
F9	SORT1
RND2	FAM149B1
CSF2RA	PGK1
KIR3DX1
LTK
GRM1
MYCN
MYH7B
LOC101060604///SMG1P3///SLC7A5P1
RABGAP1L
PRAMEF10
PAX8
MRPS12
SMARCA4
INHBA
COPZ2
SLC47A1
PIK3R4
LINC00302
RAD21L1
MASP1
F2RL1
LTF
DMRT1
GATA3
ELF3
CYP4F12
ST3GAL1
RUNX3
MYOM1
GTSE1
HIST1H3I
CD72
CYP4F2///CYP4F3
BRCA1
YTHDC1
CNOT4
RBP3
RASSF8
NCAPH2
F2RL3
PRLH
GRAP
RFX4
COMP
LCAT
LINC01361
LRIT1
NKTR
TFDP3
EPYC
CD79B
SSX1
UNC93A
TBL1X
RAB7A
NEB
CD38
FCN2
MEOX2
HOXB9
GCK
KANK3
SP110
HNMT
TMEM127
TRMO
TOB2
EXOC7
SF3A2
NUDC
BAIAP2L2
ONECUT1
XIST
SPATA31C2
APLNR
PDE12
YKT6
CXCL5
MUC3A
TOP3B
SGCD
LRRN2
EFNA4
SAMD9
SPAG11A///SPAG11B
ALDOB
ELK3
RNASE1
TTLL4
LOC105373738
PLCE1
APOBEC3G
RIN3
FRMD4B
RAB9BP1
KYNU
RAB27B
IFNA8
HHLA2
MUC1
P2RY10
PTPN1
HPGD
SAGE1
CXCR2
ARSJ
FAHD2CP///FAHD2B///FAHD2A
FOXO4
ZMYM5
PRKG1
AP4E1
GC
SCGB2A1
PBXIP1
PCDHGA8
FAM66D
ELF5
HLA-DRB4
CD44
CYP3A7-CYP3A51P///CYP3A7
CYP2A7P1
ZNF155
HPSE2
GNGT1
SLC4A7
ST3GAL6
SPRED2
XYLT2
NR5A2
IFIH1
ANKRD1
WHSC1L1
RCAN3
EPB41
TSPAN2
PARD6B
CACNA1E
PLA2R1
GALR2
RFPL1
GSE36980- UP	GSE36980- DOWN
ITGB4	LINC00643
RNU11	HPCA
GMPR	MET
APLNR	NPTX2
C4B_2///C4B///C4A	GABRA5
AQP1///AQP1	SVOP
CP	WIF1
SLC14A1	GABRA1
	HTR2A
	PCSK1
	SNORD116-21
	RNU4-2
GSE48350- UP	GSE48350- DOWN
ANKIB1	RTF1
SLC25A46	RAE1
ZNF621	LOC101927151
TAC1	LOC646588
CXCR4	MIR7-3HG
LINC01094	ABCC12
LTF	LY86-AS1
C4B_2///C4B///C4A	MAL2
GFAP	SLC32A1
CD44	MFSD4A
XIST	CALB1
CP	SST
	CDC42
	SYN2
	RGS4
	RAB3C
GSE84422- UP	GSE84422- DOWN
LINC01094	MALAT1
ECM2	HINT3
FAM81B	HBA2///HBA1
LINC01088	HBB
CD24	S100A8
LTF
NTS
GSE118553- UP	GSE118553- DOWN
DUSP1	GSTT1
TACC1	KDM5D
DCN	EIF1AY
KLF4
INS-IGF2
C1QTNF5
COLEC12
HIGD1B
NDNF
AEBP1
NWD1
APLNR
CD44

## Sheet: S5
HUB GENES IDENTIFIED IN OUR STUDY
Sl No	Hub Gene	Name	ENSEMBL ID	General Function	Role in RA	Role in IBD	Role in Dementia	References
1	FN1	Fibronectin 1	ENSG00000115414	Cell-adhesion, growth, migration, and differentiation	Mediates the activity of synovial fibroblasts	Disturbs the immune homeostasis and induce intestinal inflammation	Provides an attachment surface for the immune cells and also influence the amyloid plaque formation	PMID: 36225320, 35692981, 35075217
2	CD44	P-glycoprotein 1	ENSG00000026508	Cellular adhesion, lymphocyte activation and cytokine release	Contribute to the synovial inflammation	Contributes to gastrointestinal inflammation	Contributes to neuroinflammation	PMID: 28550248; 36010364, 12723975, 9893744
3	IGF1	Insulin Like Growth Factor 1	ENSG00000017427	Growth promoting activity	Immunity and inflammation	Immunomodulation	Negative linear relationship	PMID: 35382860, PMID: 26362717, PMID: 24706014
4	COL1A2	Collagen Type I Alpha 2 Chain	ENSG00000164692	Collagen 1 formation	collagen-integrin bond balance	Collagen I and III are involved in the fibrosis	Not well established	PMID: 17982090, PMID: 35984462
5	POSTN	Periostin	ENSG00000133110	Cell attachment, spreading and adhesion	Chronic inflammation and fibrosis	Chronic inflammation and fibrosis	Fibrotic state and transversal signal of aging	PMID: 34512647, PMID: 36373873

## Sheet: S6
GeneMANIA network of the Hub Genes
Gene	Description	Score		GO id	Description	q-value	Occurrences in Sample			Gene 1	Gene 2	Weight	Type
POSTN	periostin [Source:HGNC Symbol;Acc:HGNC:16953]			GO:0019838	growth factor binding	8.53758883865357E-18	12			IGFBP3	IGF1	9.128875828626125E-4	Co-expression
IGF1	insulin like growth factor 1 [Source:HGNC Symbol;Acc:HGNC:5464]			GO:0005520	insulin-like growth factor binding	2.4285644514920454E-17	8			IGFBP4	COL3A1	7.807942432202258E-4	Co-expression
CD44	CD44 molecule (Indian blood group) [Source:HGNC Symbol;Acc:HGNC:1681]			GO:0048009	insulin-like growth factor receptor signaling pathway	6.896194086588492E-13	7			INSR	IGFBP2	5.154100832475435E-4	Co-expression
COL1A2	collagen type I alpha 2 chain [Source:HGNC Symbol;Acc:HGNC:2198]			GO:0005201	extracellular matrix structural constituent	1.1583272755391442E-9	7			COL3A1	FN1	0.001121413584652475	Co-expression
FN1	fibronectin 1 [Source:HGNC Symbol;Acc:HGNC:3778]			GO:0005583	fibrillar collagen trimer	2.1242442626667766E-9	5			IGFBP3	COL1A2	0.0013600001633003575	Co-expression
COL1A1	collagen type I alpha 1 chain [Source:HGNC Symbol;Acc:HGNC:2197]	0.65		GO:0005581	collagen trimer	2.6497514364692313E-9	6			INSR	IGFBP2	6.771995504014092E-4	Co-expression
IGF1R	insulin like growth factor 1 receptor [Source:HGNC Symbol;Acc:HGNC:5465]	0.52		GO:0098643	banded collagen fibril	2.7793945480250294E-9	5			SPARC	IGFBP4	9.997869931510483E-4	Co-expression
TGFBI	transforming growth factor beta induced [Source:HGNC Symbol;Acc:HGNC:11771]	0.43		GO:0098644	complex of collagen trimers	6.079667562124353E-8	5			FN1	IGF1	0.0032454408124650896	Co-expression
IGFBP3	insulin like growth factor binding protein 3 [Source:HGNC Symbol;Acc:HGNC:5472]	0.38		GO:0030198	extracellular matrix organization	2.2582054020097842E-6	7			INSR	FN1	0.0035753431571042176	Co-expression
IGFBP6	insulin like growth factor binding protein 6 [Source:HGNC Symbol;Acc:HGNC:5475]	0.35		GO:0062023	collagen-containing extracellular matrix	9.548959145511048E-5	5			INSR	SPARC	0.0029653184387066563	Co-expression
IGFBP5	insulin like growth factor binding protein 5 [Source:HGNC Symbol;Acc:HGNC:5474]	0.34		GO:0045785	positive regulation of cell adhesion	0.0028902287698682055	6			SPARC	FN1	0.0023232124849735126	Co-expression
COL3A1	collagen type III alpha 1 chain [Source:HGNC Symbol;Acc:HGNC:2201]	0.33		GO:0014066	regulation of phosphatidylinositol 3-kinase signaling	0.005110968402636552	4			SPARC	IGF1	0.002755792084786091	Co-expression
IGFBP4	insulin like growth factor binding protein 4 [Source:HGNC Symbol;Acc:HGNC:5473]	0.30		GO:0031091	platelet alpha granule	0.005110968402636552	4			SPARC	POSTN	0.0023174970938127206	Co-expression
IGFBP2	insulin like growth factor binding protein 2 [Source:HGNC Symbol;Acc:HGNC:5471]	0.29		GO:1903039	positive regulation of leukocyte cell-cell adhesion	0.005110968402636552	5			COL1A1	COL1A2	9.146157687053492E-4	Co-expression
IGFBP1	insulin like growth factor binding protein 1 [Source:HGNC Symbol;Acc:HGNC:5469]	0.25		GO:0022409	positive regulation of cell-cell adhesion	0.008272013736959263	5			COL1A1	FN1	0.0015844084204010144	Co-expression
ADAM8	ADAM metallopeptidase domain 8 [Source:HGNC Symbol;Acc:HGNC:215]	0.24		GO:0014910	regulation of smooth muscle cell migration	0.008272013736959263	3			COL1A1	POSTN	0.0012491052290685282	Co-expression
COL5A2	collagen type V alpha 2 chain [Source:HGNC Symbol;Acc:HGNC:2210]	0.24		GO:0014065	phosphatidylinositol 3-kinase signaling	0.00986059737592547	4			COL1A2	POSTN	0.001087045497290867	Co-expression
KLK3	kallikrein related peptidase 3 [Source:HGNC Symbol;Acc:HGNC:6364]	0.22		GO:0060828	regulation of canonical Wnt signaling pathway	0.011152088763766688	5			COL3A1	COL1A1	7.210683936207903E-4	Co-expression
SPARC	secreted protein acidic and cysteine rich [Source:HGNC Symbol;Acc:HGNC:11219]	0.22		GO:0014909	smooth muscle cell migration	0.011152088763766688	3			COL3A1	COL1A2	6.130820721259102E-4	Co-expression
COL6A3	collagen type VI alpha 3 chain [Source:HGNC Symbol;Acc:HGNC:2213]	0.22		GO:0043405	regulation of MAP kinase activity	0.013189442693726199	5			COL3A1	FN1	0.0011081288921850913	Co-expression
HGF	hepatocyte growth factor [Source:HGNC Symbol;Acc:HGNC:4893]	0.21		GO:0018212	peptidyl-tyrosine modification	0.013189442693726199	5			COL3A1	IGFBP3	0.0014292441563342297	Co-expression
COL5A1	collagen type V alpha 1 chain [Source:HGNC Symbol;Acc:HGNC:2209]	0.19		GO:1903037	regulation of leukocyte cell-cell adhesion	0.013189442693726199	5			COL3A1	IGFBP5	0.0010531639868520863	Co-expression
SELE	selectin E [Source:HGNC Symbol;Acc:HGNC:10718]	0.19		GO:0060070	canonical Wnt signaling pathway	0.014921027951709818	5			COL3A1	IGFBP6	0.0010957395487751589	Co-expression
INSR	insulin receptor [Source:HGNC Symbol;Acc:HGNC:6091]	0.17		GO:0005539	glycosaminoglycan binding	0.014921027951709818	4			COL3A1	POSTN	9.659852088575676E-4	Co-expression
VCAN	versican [Source:HGNC Symbol;Acc:HGNC:2464]	0.17		GO:0007159	leukocyte cell-cell adhesion	0.01492623178714827	5			COL5A1	COL1A1	8.703467611357742E-4	Co-expression
				GO:0001706	endoderm formation	0.01492623178714827	3			COL5A1	COL1A2	7.009711453288679E-4	Co-expression
				GO:0048015	phosphatidylinositol-mediated signaling	0.01492623178714827	4			COL5A1	COL3A1	5.878902551143477E-4	Co-expression
				GO:0030335	positive regulation of cell migration	0.01492623178714827	5			COL5A1	COL5A2	8.749751539377676E-4	Co-expression
				GO:0014812	muscle cell migration	0.019159895576484797	3			COL5A1	COL6A3	0.0012620146112577578	Co-expression
				GO:0007492	endoderm development	0.023707369658170552	3			COL5A1	FN1	0.0012303439295537474	Co-expression
				GO:0048017	inositol lipid-mediated signaling	0.0294785409475168	4			COL5A1	IGFBP5	0.00117425995687768	Co-expression
				GO:0030178	negative regulation of Wnt signaling pathway	0.03219732884128042	4			COL5A1	POSTN	0.001034593079955731	Co-expression
				GO:0017046	peptide hormone binding	0.04127004285890151	2			COL5A1	SPARC	6.279462471968057E-4	Co-expression
				GO:0007596	blood coagulation	0.043426032242962015	4			COL5A2	COL1A1	0.0010923633483409137	Co-expression
				GO:0051896	regulation of protein kinase B signaling	0.05195582722242174	4			COL5A2	COL1A2	9.103515460476114E-4	Co-expression
				GO:0048660	regulation of smooth muscle cell proliferation	0.05409045144372618	3			COL5A2	COL3A1	7.630016868825652E-4	Co-expression
				GO:0016500	protein-hormone receptor activity	0.05409045144372618	2			COL5A2	FN1	0.00162898984618709	Co-expression
				GO:0043567	regulation of insulin-like growth factor receptor signaling pathway	0.0574424827876238	2			COL5A2	IGFBP5	0.0015809185700096336	Co-expression
				GO:0043491	protein kinase B signaling	0.0574424827876238	4			COL5A2	POSTN	0.0013446275754260815	Co-expression
				GO:0001704	formation of primary germ layer	0.0574424827876238	3			COL6A3	COL1A1	0.001605710331000721	Co-expression
				GO:0006929	substrate-dependent cell migration	0.0574424827876238	2			COL6A3	COL1A2	0.001353704999743612	Co-expression
				GO:0048659	smooth muscle cell proliferation	0.06047865913702257	3			COL6A3	COL3A1	0.0010979962732984908	Co-expression
				GO:0071902	positive regulation of protein serine/threonine kinase activity	0.063244258509939	4			COL6A3	COL5A2	0.0016238879232461372	Co-expression
				GO:0035987	endodermal cell differentiation	0.06936247618090834	2			COL6A3	IGFBP5	0.0023945208404440445	Co-expression
				GO:0070875	positive regulation of glycogen metabolic process	0.06936247618090834	2			COL6A3	POSTN	0.0019150630629175397	Co-expression
				GO:0034774	secretory granule lumen	0.06936247618090834	4			COL6A3	SPARC	0.0011079553189431862	Co-expression
				GO:0018108	peptidyl-tyrosine phosphorylation	0.07523291486863438	4			FN1	COL1A2	0.00134475927046329	Co-expression
										FN1	POSTN	0.0020045922636624837	Co-expression
										IGFBP3	POSTN	0.002716033777301196	Co-expression
										IGFBP5	COL1A1	0.001496741199540986	Co-expression
										IGFBP5	COL1A2	0.0012754574468707158	Co-expression
										IGFBP5	FN1	0.0025222192669369222	Co-expression
										IGFBP6	POSTN	0.0020891166444256576	Co-expression
										SELE	HGF	0.0034012829593566274	Co-expression
										SPARC	COL1A1	8.069342388270902E-4	Co-expression
										SPARC	COL1A2	6.498817103436613E-4	Co-expression
										SPARC	COL3A1	5.407898382921127E-4	Co-expression
										SPARC	COL5A2	8.148611360770543E-4	Co-expression
										SPARC	FN1	0.0011685184890611008	Co-expression
										SPARC	IGFBP3	0.001563073960562536	Co-expression
										SPARC	IGFBP5	0.001119748834237517	Co-expression
										SPARC	POSTN	9.670143231788348E-4	Co-expression
										VCAN	COL1A1	5.200452482880798E-4	Co-expression
										VCAN	COL1A2	4.533358558028278E-4	Co-expression
										VCAN	COL3A1	3.8477711498871104E-4	Co-expression
										VCAN	COL5A1	4.328321165467816E-4	Co-expression
										VCAN	COL5A2	5.786005797983793E-4	Co-expression
										VCAN	COL6A3	8.06962838576639E-4	Co-expression
										VCAN	FN1	8.24798527625663E-4	Co-expression
										VCAN	IGFBP3	0.001036834619373945	Co-expression
										VCAN	IGFBP5	7.992167326006087E-4	Co-expression
										VCAN	POSTN	6.912330667967583E-4	Co-expression
										VCAN	SPARC	3.943955512352079E-4	Co-expression
										IGFBP4	CD44	3.600694557169751E-4	Co-expression
										COL1A1	COL1A2	0.0014634075972602407	Co-expression
										COL1A2	POSTN	0.0011784245643270332	Co-expression
										COL3A1	COL1A2	0.001604103691325125	Co-expression
										COL3A1	TGFBI	0.0012484319507953207	Co-expression
										COL5A1	COL1A1	0.001795232242368166	Co-expression
										COL5A1	COL1A2	4.304672410434943E-4	Co-expression
										COL5A1	COL5A2	3.6644309803490825E-4	Co-expression
										COL5A1	COL6A3	3.044628114198659E-4	Co-expression
										COL5A1	IGFBP4	6.048736451746381E-4	Co-expression
										COL5A1	POSTN	0.00150451982086383	Co-expression
										COL5A1	SPARC	2.8984798462365554E-4	Co-expression
										COL5A2	COL1A1	0.0011774501581363057	Co-expression
										COL5A2	COL1A2	3.143770966178344E-4	Co-expression
										COL5A2	COL3A1	0.001209771684384649	Co-expression
										COL5A2	FN1	0.001014579243969183	Co-expression
										COL5A2	IGFBP4	3.9816055093362337E-4	Co-expression
										COL5A2	POSTN	9.441463884336466E-4	Co-expression
										COL5A2	TGFBI	2.3598968138687214E-4	Co-expression
										COL6A3	CD44	9.400145951966749E-4	Co-expression
										COL6A3	COL1A1	9.955776456379041E-4	Co-expression
										COL6A3	COL1A2	2.7507349101989496E-4	Co-expression
										COL6A3	COL3A1	0.0010954466837992595	Co-expression
										COL6A3	COL5A2	2.2411848812611885E-4	Co-expression
										COL6A3	FN1	8.690323032445384E-4	Co-expression
										COL6A3	IGFBP3	5.421045824187451E-4	Co-expression
										COL6A3	IGFBP4	3.465389203948331E-4	Co-expression
										COL6A3	IGFBP6	4.0234733774156714E-4	Co-expression
										COL6A3	POSTN	8.057152306238216E-4	Co-expression
										COL6A3	SPARC	1.8498701383187405E-4	Co-expression
										COL6A3	TGFBI	2.3233512321472815E-4	Co-expression
										FN1	COL1A2	0.0012420715270459943	Co-expression
										HGF	COL6A3	9.79677798833598E-4	Co-expression
										HGF	TGFBI	0.0012166040114615394	Co-expression
										IGFBP3	TGFBI	6.49327352331189E-4	Co-expression
										IGFBP4	COL1A1	0.0021715280698919003	Co-expression
										IGFBP5	TGFBI	0.0011167664287668492	Co-expression
										IGFBP6	TGFBI	4.946646387652988E-4	Co-expression
										SPARC	COL1A1	9.836589482030036E-4	Co-expression
										SPARC	COL1A2	2.6541156283113463E-4	Co-expression
										SPARC	COL3A1	0.0010183089635880352	Co-expression
										SPARC	COL5A2	2.0981703909134328E-4	Co-expression
										SPARC	FN1	8.427805408211225E-4	Co-expression
										SPARC	IGFBP4	3.3749279894406016E-4	Co-expression
										SPARC	POSTN	7.923378839977655E-4	Co-expression
										SPARC	TGFBI	2.0426176116449926E-4	Co-expression
										TGFBI	CD44	0.0012254259503006839	Co-expression
										TGFBI	COL1A2	3.059116530675602E-4	Co-expression
										VCAN	COL1A1	0.0014805245067124047	Co-expression
										VCAN	COL1A2	4.0653023719592084E-4	Co-expression
										VCAN	COL3A1	0.0015678226279667849	Co-expression
										VCAN	COL5A1	4.296741139197264E-4	Co-expression
										VCAN	COL5A2	3.1569227036409956E-4	Co-expression
										VCAN	COL6A3	2.8623677579361055E-4	Co-expression
										VCAN	HGF	0.0014481624663936175	Co-expression
										VCAN	SPARC	2.8082012303561787E-4	Co-expression
										VCAN	TGFBI	3.317737528733094E-4	Co-expression
										VCAN	INSR	8.773098998331641E-4	Co-expression
										HGF	IGFBP2	1.6945447232928808E-4	Co-expression
										IGFBP2	IGFBP4	2.5377995195232576E-4	Co-expression
										SPARC	IGFBP6	2.7489082124285147E-4	Co-expression
										VCAN	FN1	2.2823454869850334E-4	Co-expression
										VCAN	TGFBI	1.233996123171306E-4	Co-expression
										COL1A1	COL1A2	6.067202824968406E-4	Co-expression
										COL1A2	POSTN	4.6679015662463364E-4	Co-expression
										COL5A1	COL1A1	6.841126207513344E-4	Co-expression
										COL5A1	COL3A1	5.37018059908322E-4	Co-expression
										COL5A1	COL5A2	4.526388448368123E-4	Co-expression
										COL5A1	COL6A3	4.408859773168455E-4	Co-expression
										COL5A1	IGFBP3	4.5319046509765913E-4	Co-expression
										COL5A1	POSTN	5.530800790600701E-4	Co-expression
										COL5A1	SPARC	4.983111130742094E-4	Co-expression
										COL5A1	TGFBI	2.966594347304131E-4	Co-expression
										COL5A2	COL1A1	8.925406844264814E-4	Co-expression
										COL5A2	COL3A1	0.0010240749505540708	Co-expression
										COL5A2	POSTN	8.301232000258418E-4	Co-expression
										COL6A3	COL1A2	3.7157172607935393E-4	Co-expression
										COL6A3	COL3A1	9.939479978462833E-4	Co-expression
										COL6A3	COL5A2	8.742875809554401E-4	Co-expression
										COL6A3	POSTN	0.0012001415532209632	Co-expression
										COL6A3	TGFBI	6.308276901989979E-4	Co-expression
										FN1	COL1A2	3.846800794347312E-4	Co-expression
										IGFBP4	COL1A2	3.9057355397578816E-4	Co-expression
										SPARC	COL1A1	0.00115051201373769	Co-expression
										SPARC	COL1A2	3.5433243164954825E-4	Co-expression
										SPARC	COL3A1	8.419646378535631E-4	Co-expression
										SPARC	COL5A2	6.707065626019492E-4	Co-expression
										SPARC	POSTN	9.85771658852647E-4	Co-expression
										TGFBI	COL1A2	2.744807668266722E-4	Co-expression
										VCAN	COL1A2	4.322901428320033E-4	Co-expression
										VCAN	COL3A1	0.001080621742346084	Co-expression
										VCAN	COL5A1	5.483318859263262E-4	Co-expression
										VCAN	COL5A2	9.847561013698618E-4	Co-expression
										VCAN	COL6A3	0.0010348104860535602	Co-expression
										VCAN	IGFBP4	0.0012185658473870163	Co-expression
										VCAN	SPARC	9.44315222441336E-4	Co-expression
										SELE	COL3A1	2.648018836945759E-4	Co-expression
										SPARC	FN1	4.1571447878271744E-4	Co-expression
										TGFBI	CD44	0.0012472409903542473	Co-expression
										VCAN	SPARC	7.074380442826087E-4	Co-expression
										COL1A1	COL1A2	9.621771258409368E-4	Co-expression
										COL3A1	COL1A1	0.0019812741220891876	Co-expression
										COL3A1	COL1A2	9.43455367544245E-4	Co-expression
										COL3A1	IGFBP6	0.0011682719586115025	Co-expression
										COL6A3	TGFBI	0.0013216769155045278	Co-expression
										FN1	COL1A2	9.018263889503793E-4	Co-expression
										IGFBP4	COL1A2	8.008103782511714E-4	Co-expression
										IGFBP4	FN1	0.0018657939756638092	Co-expression
										IGFBP4	IGFBP6	9.8615394600134E-4	Co-expression
										IGFBP5	COL1A2	8.423395682342506E-4	Co-expression
										IGFBP6	COL1A1	0.001273516846803796	Co-expression
										IGFBP6	COL1A2	6.77638168254627E-4	Co-expression
										SPARC	CD44	8.627341262056424E-4	Co-expression
										HGF	IGF1	0.001345693623574147	Co-expression
										IGFBP4	IGFBP3	2.1894812243254534E-4	Co-expression
										SELE	IGF1	1.9577712750631858E-4	Co-expression
										SELE	POSTN	2.017100517266351E-4	Co-expression
										VCAN	CD44	7.129360738306305E-4	Co-expression
										VCAN	TGFBI	3.627500991330084E-4	Co-expression
										COL1A1	COL1A2	0.002272100564783483	Co-expression
										COL3A1	COL1A1	0.002092783882820954	Co-expression
										COL3A1	COL1A2	0.0020273077930834742	Co-expression
										COL5A1	COL1A1	8.588191529602895E-4	Co-expression
										COL5A1	COL1A2	8.46256297585245E-4	Co-expression
										COL5A1	COL3A1	7.737786818503115E-4	Co-expression
										COL5A1	COL5A2	4.0227552060380915E-4	Co-expression
										COL5A1	COL6A3	4.303636340255519E-4	Co-expression
										COL5A1	IGFBP4	4.5794792268613236E-4	Co-expression
										COL5A1	SPARC	6.077764802316684E-4	Co-expression
										COL5A2	COL1A1	8.028244635058624E-4	Co-expression
										COL5A2	COL1A2	7.773779364048702E-4	Co-expression
										COL5A2	COL3A1	7.35276440407516E-4	Co-expression
										COL5A2	IGFBP4	4.4723307112648286E-4	Co-expression
										COL6A3	COL1A1	9.929557590112735E-4	Co-expression
										COL6A3	COL1A2	9.614587879835333E-4	Co-expression
										COL6A3	COL3A1	8.765416820605951E-4	Co-expression
										COL6A3	COL5A2	4.1936029514910944E-4	Co-expression
										COL6A3	IGFBP4	6.120724639184515E-4	Co-expression
										COL6A3	SPARC	6.181641633034127E-4	Co-expression
										SPARC	COL1A1	0.0013084181276616339	Co-expression
										SPARC	COL1A2	0.0013246224960184508	Co-expression
										SPARC	COL3A1	0.0011705683297776545	Co-expression
										SPARC	COL5A2	5.660398643566317E-4	Co-expression
										VCAN	COL1A2	9.713308112599116E-4	Co-expression
										VCAN	COL3A1	9.180347770623535E-4	Co-expression
										VCAN	COL5A1	3.9828992239032603E-4	Co-expression
										VCAN	COL5A2	3.9936791347187304E-4	Co-expression
										VCAN	COL6A3	4.6999491767201086E-4	Co-expression
										COL1A1	COL1A2	1.3713343186855757E-4	Co-expression
										COL1A1	FN1	9.914980733828956E-5	Co-expression
										COL1A1	POSTN	1.3870501202658395E-4	Co-expression
										COL1A2	POSTN	1.068154091176286E-4	Co-expression
										COL3A1	COL1A1	1.507128457836528E-4	Co-expression
										COL3A1	COL1A2	1.2626526835589794E-4	Co-expression
										COL3A1	FN1	8.610286290339695E-5	Co-expression
										COL3A1	POSTN	1.272590215180658E-4	Co-expression
										COL5A1	COL1A1	7.868703623710198E-5	Co-expression
										COL5A1	COL1A2	6.303635389643817E-5	Co-expression
										COL5A1	COL3A1	7.575526097919565E-5	Co-expression
										COL5A1	COL5A2	4.491540520536346E-5	Co-expression
										COL5A1	COL6A3	4.3072809713722745E-5	Co-expression
										COL5A1	FN1	4.953549646669121E-5	Co-expression
										COL5A1	POSTN	6.469482025176217E-5	Co-expression
										COL5A1	SPARC	3.954522211156667E-5	Co-expression
										COL5A1	TGFBI	3.735619342770744E-5	Co-expression
										COL5A2	COL1A1	8.331405499981977E-5	Co-expression
										COL5A2	COL1A2	6.69547404876016E-5	Co-expression
										COL5A2	COL3A1	7.655249396821335E-5	Co-expression
										COL5A2	FN1	4.4042609050947855E-5	Co-expression
										COL5A2	POSTN	7.935841901208933E-5	Co-expression
										COL5A2	TGFBI	3.267973402843057E-5	Co-expression
										COL6A3	COL1A1	8.693834790585824E-5	Co-expression
										COL6A3	COL1A2	7.106825957203528E-5	Co-expression
										COL6A3	COL3A1	8.039907720726605E-5	Co-expression
										COL6A3	COL5A2	4.624361464727846E-5	Co-expression
										COL6A3	FN1	5.103924014807511E-5	Co-expression
										COL6A3	IGFBP4	4.864598639832937E-5	Co-expression
										COL6A3	POSTN	7.574592501769992E-5	Co-expression
										COL6A3	SPARC	4.8921037628138914E-5	Co-expression
										FN1	COL1A2	7.616312988379385E-5	Co-expression
										FN1	POSTN	1.0054057498756563E-4	Co-expression
										IGFBP4	IGFBP6	1.1808957434258726E-4	Co-expression
										IGFBP5	IGFBP3	1.1258367470346736E-4	Co-expression
										SPARC	COL1A1	7.492591518876854E-5	Co-expression
										SPARC	COL1A2	6.398939209500908E-5	Co-expression
										SPARC	COL3A1	7.054230710153043E-5	Co-expression
										SPARC	COL5A2	4.534729332296155E-5	Co-expression
										SPARC	IGFBP4	6.642285223457379E-5	Co-expression
										SPARC	POSTN	7.052936753155074E-5	Co-expression
										TGFBI	CD44	8.452299299278953E-5	Co-expression
										TGFBI	FN1	5.1571270075226795E-5	Co-expression
										VCAN	COL1A1	1.078111239215115E-4	Co-expression
										VCAN	COL1A2	8.802535170288807E-5	Co-expression
										VCAN	COL3A1	9.661276525083022E-5	Co-expression
										VCAN	COL5A1	5.45126573775369E-5	Co-expression
										VCAN	COL5A2	6.340879700473039E-5	Co-expression
										VCAN	COL6A3	6.016068522425228E-5	Co-expression
										VCAN	FN1	7.827158231787224E-5	Co-expression
										VCAN	POSTN	1.0414544764062505E-4	Co-expression
										VCAN	SPARC	5.9652798020875134E-5	Co-expression
										COL1A1	FN1	0.0029924398890820427	Co-expression
										COL1A2	POSTN	0.00251176922351481	Co-expression
										COL3A1	COL1A2	0.0031253818945488863	Co-expression
										COL3A1	FN1	0.002013861909852589	Co-expression
										COL3A1	IGFBP3	0.0024771494427303646	Co-expression
										COL3A1	POSTN	0.0019269616008146023	Co-expression
										COL5A2	COL1A2	0.0026188676402805486	Co-expression
										COL5A2	COL3A1	0.0018390090735209217	Co-expression
										COL5A2	FN1	0.0016403860232060113	Co-expression
										COL5A2	POSTN	0.0014495937216339933	Co-expression
										COL6A3	COL1A1	0.002436407135359494	Co-expression
										COL6A3	COL1A2	0.003072791454309938	Co-expression
										COL6A3	COL3A1	0.002260848349174963	Co-expression
										COL6A3	COL5A2	0.001852064380637397	Co-expression
										COL6A3	FN1	0.0022822801042705946	Co-expression
										COL6A3	POSTN	0.0019658680855931007	Co-expression
										COL6A3	SPARC	0.0017290312637928144	Co-expression
										FN1	COL1A2	0.0031917965977815424	Co-expression
										FN1	POSTN	0.0021227656168795643	Co-expression
										IGFBP2	IGFBP5	0.003766666387915522	Co-expression
										IGFBP3	IGF1	0.00330610540985697	Co-expression
										IGFBP5	FN1	0.0022788123021058636	Co-expression
										SPARC	COL1A1	0.0018888992555726662	Co-expression
										SPARC	COL1A2	0.00249433049727444	Co-expression
										SPARC	COL3A1	0.0017808508067924356	Co-expression
										SPARC	COL5A2	0.0013013249271553533	Co-expression
										SPARC	FN1	0.002103240455849055	Co-expression
										SPARC	IGFBP3	0.0017324743577126947	Co-expression
										SPARC	POSTN	0.0016101989015476982	Co-expression
										SPARC	TGFBI	0.0013676143242891258	Co-expression
										TGFBI	POSTN	0.0013444210478231354	Co-expression
										VCAN	COL1A2	0.0023745419259536193	Co-expression
										VCAN	COL3A1	0.0016382510543634875	Co-expression
										VCAN	COL5A2	0.0015392062900066832	Co-expression
										VCAN	COL6A3	0.0017510060708127615	Co-expression
										VCAN	FN1	0.0018860689261250715	Co-expression
										VCAN	POSTN	0.0017581691674823086	Co-expression
										VCAN	SPARC	0.0013767719057804764	Co-expression
										COL1A1	COL1A2	2.948209940125972E-4	Co-expression
										COL1A1	FN1	3.280700014457744E-4	Co-expression
										COL1A2	IGF1	2.0078384661756314E-4	Co-expression
										COL3A1	COL1A1	2.640675250012983E-4	Co-expression
										COL3A1	COL1A2	1.5852267864165107E-4	Co-expression
										COL3A1	FN1	1.8634456859762305E-4	Co-expression
										COL3A1	IGF1	1.9760771429304063E-4	Co-expression
										COL3A1	TGFBI	1.1923202118533325E-4	Co-expression
										COL5A1	COL1A1	1.5063754076276745E-4	Co-expression
										COL5A1	COL1A2	9.056121397786156E-5	Co-expression
										COL5A1	COL3A1	8.84760958003636E-5	Co-expression
										COL5A1	COL5A2	5.364271019612076E-5	Co-expression
										COL5A1	COL6A3	6.531463283565568E-5	Co-expression
										COL5A1	FN1	1.07605599780428E-4	Co-expression
										COL5A1	IGF1	1.1757365333416066E-4	Co-expression
										COL5A1	SPARC	5.4508931845379065E-5	Co-expression
										COL5A1	TGFBI	8.43919491672856E-5	Co-expression
										COL5A2	COL1A1	1.4288275536152758E-4	Co-expression
										COL5A2	COL1A2	8.254284184216744E-5	Co-expression
										COL5A2	COL3A1	8.767758223876654E-5	Co-expression
										COL5A2	FN1	1.0708122575413872E-4	Co-expression
										COL5A2	IGF1	1.140697529363125E-4	Co-expression
										COL5A2	TGFBI	7.188147338918287E-5	Co-expression
										COL6A3	COL1A1	1.8473350309305934E-4	Co-expression
										COL6A3	COL1A2	1.2642431073873483E-4	Co-expression
										COL6A3	COL3A1	1.0841679317035887E-4	Co-expression
										COL6A3	COL5A2	6.007535246909238E-5	Co-expression
										COL6A3	FN1	1.3263310395354835E-4	Co-expression
										COL6A3	IGF1	1.3635280844271404E-4	Co-expression
										COL6A3	IGFBP6	1.212901878662429E-4	Co-expression
										COL6A3	SPARC	6.421781396202376E-5	Co-expression
										COL6A3	TGFBI	9.219639722949955E-5	Co-expression
										FN1	COL1A2	2.0052894638888306E-4	Co-expression
										IGFBP6	COL1A2	1.5061466492528644E-4	Co-expression
										SPARC	COL1A1	1.591310359465149E-4	Co-expression
										SPARC	COL1A2	9.670880369227599E-5	Co-expression
										SPARC	COL3A1	9.169695059300286E-5	Co-expression
										SPARC	COL5A2	5.199145759493851E-5	Co-expression
										SPARC	FN1	1.0918868458155812E-4	Co-expression
										SPARC	IGF1	1.297950180480463E-4	Co-expression
										SPARC	TGFBI	7.169222283447348E-5	Co-expression
										TGFBI	COL1A2	1.2186241314945855E-4	Co-expression
										TGFBI	FN1	1.7059310674098747E-4	Co-expression
										VCAN	COL1A1	1.3480180744964066E-4	Co-expression
										VCAN	COL3A1	8.719279836912554E-5	Co-expression
										VCAN	COL5A1	5.230658700820416E-5	Co-expression
										VCAN	COL5A2	5.291564760441226E-5	Co-expression
										VCAN	COL6A3	5.8342710190585686E-5	Co-expression
										VCAN	FN1	1.0549182848435757E-4	Co-expression
										VCAN	SPARC	5.037592533266631E-5	Co-expression
										VCAN	TGFBI	7.620354519937289E-5	Co-expression
										COL6A3	SPARC	1.229503415523654E-4	Co-expression
										SPARC	IGFBP2	9.857322046262403E-5	Co-expression
										VCAN	TGFBI	1.0426110201694933E-4	Co-expression
										COL1A1	IGF1	4.408129336204545E-4	Co-expression
										COL1A1	POSTN	5.678254404549887E-4	Co-expression
										COL3A1	TGFBI	5.04357881575223E-4	Co-expression
										COL5A1	SPARC	9.162469002713246E-4	Co-expression
										COL5A2	POSTN	8.673868269486221E-4	Co-expression
										IGFBP3	COL1A1	3.833631308959642E-4	Co-expression
										IGFBP3	FN1	5.876340213604637E-4	Co-expression
										TGFBI	COL1A1	3.2651563497828543E-4	Co-expression
										TGFBI	POSTN	5.199008590927785E-4	Co-expression
										VCAN	COL5A2	5.771959294596152E-4	Co-expression
										VCAN	POSTN	6.102698678752563E-4	Co-expression
										VCAN	TGFBI	3.699112611358063E-4	Co-expression
										TGFBI	POSTN	0.002863411657508416	Co-expression
										COL1A1	COL1A2	3.772170776740232E-4	Co-expression
										COL1A2	IGF1	3.1470148700423264E-4	Co-expression
										COL1A2	POSTN	2.576913021164429E-4	Co-expression
										COL3A1	COL1A2	4.4170039040174327E-4	Co-expression
										COL3A1	FN1	6.096998057214855E-4	Co-expression
										COL3A1	TGFBI	3.6495810198128737E-4	Co-expression
										COL5A1	COL1A1	3.182537323645809E-4	Co-expression
										COL5A1	COL1A2	2.0877529781120015E-4	Co-expression
										COL5A1	COL3A1	2.9995859282726906E-4	Co-expression
										COL5A1	COL5A2	2.0265124185210918E-4	Co-expression
										COL5A1	COL6A3	1.8500475322315524E-4	Co-expression
										COL5A1	FN1	2.8271677980044386E-4	Co-expression
										COL5A1	IGF1	2.959657796250163E-4	Co-expression
										COL5A1	POSTN	2.3495106119358027E-4	Co-expression
										COL5A1	SPARC	1.4782846752478825E-4	Co-expression
										COL5A1	TGFBI	1.712285156168006E-4	Co-expression
										COL5A2	COL1A1	3.3115722237459443E-4	Co-expression
										COL5A2	COL1A2	2.638147522111838E-4	Co-expression
										COL5A2	COL3A1	4.052728172429368E-4	Co-expression
										COL5A2	FN1	3.736888579689381E-4	Co-expression
										COL5A2	IGF1	3.358519398723929E-4	Co-expression
										COL5A2	POSTN	3.318212914860691E-4	Co-expression
										COL5A2	TGFBI	2.3169955436150476E-4	Co-expression
										COL6A3	COL1A1	3.3034074704125463E-4	Co-expression
										COL6A3	COL1A2	2.821704781835072E-4	Co-expression
										COL6A3	COL3A1	3.6632225779525724E-4	Co-expression
										COL6A3	COL5A2	2.3039782346747086E-4	Co-expression
										COL6A3	FN1	3.363732965916041E-4	Co-expression
										COL6A3	IGFBP3	3.564075175162364E-4	Co-expression
										COL6A3	IGFBP4	1.8220233811763414E-4	Co-expression
										COL6A3	POSTN	2.3323617259651607E-4	Co-expression
										COL6A3	SPARC	2.099335850973757E-4	Co-expression
										COL6A3	TGFBI	2.1462234841104365E-4	Co-expression
										FN1	COL1A2	3.7315787009574745E-4	Co-expression
										FN1	POSTN	5.28441195516529E-4	Co-expression
										IGFBP3	COL1A2	3.198838417363772E-4	Co-expression
										IGFBP4	IGFBP3	2.586286369416937E-4	Co-expression
										IGFBP4	IGFBP5	2.495773578209578E-4	Co-expression
										SPARC	COL1A2	2.3227721468152844E-4	Co-expression
										SPARC	COL3A1	3.482719710228886E-4	Co-expression
										SPARC	COL5A2	2.0042065823372616E-4	Co-expression
										SPARC	FN1	2.911315670835724E-4	Co-expression
										SPARC	IGF1	2.4748372043757505E-4	Co-expression
										SPARC	IGFBP3	2.5870696057785173E-4	Co-expression
										SPARC	POSTN	2.0069989902350685E-4	Co-expression
										SPARC	TGFBI	1.9541818253794338E-4	Co-expression
										TGFBI	COL1A2	2.3961212188213603E-4	Co-expression
										TGFBI	FN1	4.0541258388094616E-4	Co-expression
										TGFBI	POSTN	2.982876607333994E-4	Co-expression
										VCAN	COL1A1	3.6536791698445496E-4	Co-expression
										VCAN	COL1A2	2.488572149192863E-4	Co-expression
										VCAN	COL3A1	3.750722760908668E-4	Co-expression
										VCAN	COL5A1	2.0620026986383958E-4	Co-expression
										VCAN	COL5A2	2.5254592600152954E-4	Co-expression
										VCAN	COL6A3	2.185604249030446E-4	Co-expression
										VCAN	FN1	3.912970309007158E-4	Co-expression
										VCAN	IGF1	3.189754839405613E-4	Co-expression
										VCAN	POSTN	3.129263462421432E-4	Co-expression
										VCAN	SPARC	1.868001382112882E-4	Co-expression
										VCAN	TGFBI	2.5192788168878957E-4	Co-expression
										COL1A1	COL1A2	0.0015414967410335026	Co-expression
										COL3A1	COL1A1	0.0017661255586973125	Co-expression
										COL3A1	COL1A2	0.0015518634736353977	Co-expression
										COL5A1	COL1A1	0.0010370473324314946	Co-expression
										COL5A1	COL1A2	8.700504779485678E-4	Co-expression
										COL5A1	COL3A1	0.0010205693900319816	Co-expression
										COL5A1	COL5A2	5.466599128359324E-4	Co-expression
										COL5A1	COL6A3	5.698107747983536E-4	Co-expression
										COL5A1	FN1	7.605893021353645E-4	Co-expression
										COL5A1	SPARC	5.88801015242325E-4	Co-expression
										COL5A2	COL1A1	8.342609057061848E-4	Co-expression
										COL5A2	COL1A2	6.666312557039449E-4	Co-expression
										COL5A2	COL3A1	8.604764537424213E-4	Co-expression
										COL5A2	IGF1	6.68141858047046E-4	Co-expression
										COL6A3	COL1A1	8.645712217070176E-4	Co-expression
										COL6A3	COL1A2	7.54962461764904E-4	Co-expression
										COL6A3	COL3A1	0.0010522675020225188	Co-expression
										COL6A3	COL5A2	5.703420536063382E-4	Co-expression
										COL6A3	IGF1	9.669047576644474E-4	Co-expression
										COL6A3	IGFBP4	7.654589769870878E-4	Co-expression
										FN1	COL1A2	0.0010738458172030543	Co-expression
										HGF	COL5A2	4.325221123151795E-4	Co-expression
										IGFBP4	IGF1	0.0012656634474656205	Co-expression
										IGFBP5	IGFBP6	0.0010207090356502903	Co-expression
										SPARC	COL1A1	9.90598565639828E-4	Co-expression
										SPARC	COL1A2	8.895990001646153E-4	Co-expression
										SPARC	COL3A1	0.0010349688860194562	Co-expression
										SPARC	COL5A2	4.6714839205327837E-4	Co-expression
										SPARC	FN1	8.137221745730595E-4	Co-expression
										VCAN	COL1A1	8.683245735755159E-4	Co-expression
										VCAN	COL1A2	7.791022696995346E-4	Co-expression
										VCAN	COL3A1	9.999874782124023E-4	Co-expression
										VCAN	COL5A1	5.770410740298605E-4	Co-expression
										VCAN	COL5A2	4.7104087834811504E-4	Co-expression
										VCAN	COL6A3	6.443978931183192E-4	Co-expression
										VCAN	IGF1	9.496381362647183E-4	Co-expression
										COL1A1	COL1A2	0.0019107983271353616	Co-expression
										COL1A2	POSTN	0.0011009749126909352	Co-expression
										COL3A1	COL1A1	0.0020995086964769112	Co-expression
										COL3A1	COL1A2	0.0020235781962052624	Co-expression
										COL5A1	COL1A1	0.0014348291781415997	Co-expression
										COL5A1	COL1A2	0.0011893877551355366	Co-expression
										COL5A1	COL3A1	0.0013444498381763926	Co-expression
										COL5A1	COL5A2	9.353949152358775E-4	Co-expression
										COL5A1	SPARC	8.118294052588122E-4	Co-expression
										COL5A2	COL1A1	0.0014581001260157256	Co-expression
										COL5A2	COL1A2	0.0012507565297832477	Co-expression
										COL5A2	COL3A1	0.0014507365846085625	Co-expression
										COL5A2	FN1	0.0012531424617468613	Co-expression
										COL5A2	POSTN	8.004302198103149E-4	Co-expression
										COL6A3	COL1A1	6.216824533711318E-4	Co-expression
										COL6A3	COL1A2	6.120467609628887E-4	Co-expression
										COL6A3	COL3A1	6.947766526873484E-4	Co-expression
										COL6A3	COL5A2	5.587326044239839E-4	Co-expression
										COL6A3	IGFBP4	2.4132975717117757E-4	Co-expression
										COL6A3	POSTN	4.2498697076145817E-4	Co-expression
										IGFBP4	IGFBP5	5.929580186452583E-4	Co-expression
										IGFBP4	IGFBP6	1.5128924281563965E-4	Co-expression
										IGFBP5	IGFBP6	4.958836144126513E-4	Co-expression
										IGFBP6	TGFBI	2.585894733130531E-4	Co-expression
										SPARC	COL1A1	0.0012054133058467822	Co-expression
										SPARC	COL1A2	0.001096202489368612	Co-expression
										SPARC	COL3A1	0.0011442581082467377	Co-expression
										SPARC	COL5A2	7.794776289722014E-4	Co-expression
										SPARC	FN1	9.883741619307854E-4	Co-expression
										TGFBI	POSTN	8.262449609441559E-4	Co-expression
										VCAN	COL5A2	0.0010429505375643864	Co-expression
										VCAN	COL6A3	5.791893474489708E-4	Co-expression
										VCAN	IGFBP4	4.725839695700988E-4	Co-expression
										COL1A1	COL1A2	0.001506013143752954	Co-expression
										COL3A1	COL1A1	0.0016084787358418408	Co-expression
										COL3A1	COL1A2	0.0013844639348028584	Co-expression
										COL3A1	POSTN	0.001233711881071121	Co-expression
										COL5A1	COL1A1	0.0011502360073380041	Co-expression
										COL5A1	COL1A2	9.051401214491475E-4	Co-expression
										COL5A1	COL3A1	8.360361973143871E-4	Co-expression
										COL5A1	COL5A2	5.875815199029894E-4	Co-expression
										COL5A1	FN1	8.915894509815178E-4	Co-expression
										COL5A1	SPARC	6.379531017925821E-4	Co-expression
										COL5A2	COL1A1	7.577865382703304E-4	Co-expression
										COL5A2	COL1A2	6.620898303729003E-4	Co-expression
										COL5A2	COL3A1	7.227243550710221E-4	Co-expression
										COL5A2	FN1	8.655566279353095E-4	Co-expression
										COL6A3	COL3A1	9.36161750585876E-4	Co-expression
										COL6A3	COL5A2	5.981095698332008E-4	Co-expression
										FN1	COL1A2	0.0010962652557998953	Co-expression
										IGFBP3	POSTN	0.0014476107309095985	Co-expression
										IGFBP4	COL1A1	4.89575236443743E-4	Co-expression
										IGFBP4	COL3A1	5.546813062724865E-4	Co-expression
										SPARC	COL1A1	9.022867127767658E-4	Co-expression
										SPARC	COL1A2	8.157118811716554E-4	Co-expression
										SPARC	COL3A1	7.510173468863807E-4	Co-expression
										SPARC	COL5A2	5.005011006527243E-4	Co-expression
										SPARC	FN1	8.685394670448509E-4	Co-expression
										VCAN	COL1A1	7.864361293716134E-4	Co-expression
										VCAN	COL1A2	7.590591855711521E-4	Co-expression
										VCAN	COL3A1	8.747560191334283E-4	Co-expression
										VCAN	COL6A3	6.195030182499703E-4	Co-expression
										VCAN	IGFBP4	4.6491233832122173E-4	Co-expression
										COL6A3	SPARC	7.398550850110348E-5	Co-expression
										INSR	TGFBI	8.116207814990905E-5	Co-expression
										SPARC	IGFBP2	5.639089643565443E-5	Co-expression
										VCAN	INSR	1.1871368559131928E-4	Co-expression
										VCAN	TGFBI	8.547088355072264E-5	Co-expression
										COL3A1	IGFBP5	0.005980538653004523	Co-expression
										COL5A2	POSTN	0.003862545376826241	Co-expression
										COL6A3	COL3A1	0.0030132739372247057	Co-expression
										COL6A3	IGFBP1	9.143472229266899E-4	Co-expression
										COL6A3	IGFBP2	0.0031063174026596	Co-expression
										SELE	COL1A2	0.0033489960241095897	Co-expression
										VCAN	COL3A1	0.004785633310845611	Co-expression
										COL1A1	COL1A2	5.599359871576953E-4	Co-expression
										COL3A1	COL1A1	7.079174793816038E-4	Co-expression
										COL3A1	COL1A2	5.658016525318645E-4	Co-expression
										INSR	COL5A1	0.0013000975606068908	Co-expression
										COL5A1	COL3A1	0.0023005194391139926	Co-expression
										COL5A1	COL6A3	0.0029252591911734177	Co-expression
										COL5A1	SPARC	0.002956930295978524	Co-expression
										COL6A3	COL3A1	0.0029841896449798832	Co-expression
										COL6A3	SPARC	0.0035077341645827543	Co-expression
										IGFBP1	IGFBP2	0.003266974140034034	Co-expression
										SPARC	COL3A1	0.002464949658488411	Co-expression
										VCAN	COL3A1	0.0015088167132287383	Co-expression
										VCAN	COL5A1	0.0018018532781733563	Co-expression
										VCAN	COL6A3	0.001877805020085694	Co-expression
										VCAN	IGFBP6	0.0014480817931073306	Co-expression
										VCAN	POSTN	0.0012942986793215696	Co-expression
										VCAN	SPARC	0.0019456732126894901	Co-expression
										COL1A1	COL1A2	1.807075574403488E-4	Co-expression
										COL1A1	FN1	1.1561245642965909E-4	Co-expression
										COL1A1	POSTN	1.67523207128484E-4	Co-expression
										COL3A1	COL1A1	1.97355654356854E-4	Co-expression
										COL3A1	COL1A2	1.9732322689831425E-4	Co-expression
										COL3A1	FN1	9.982585512663714E-5	Co-expression
										COL3A1	POSTN	1.58528805055576E-4	Co-expression
										COL3A1	TGFBI	1.0107705179626309E-4	Co-expression
										COL5A1	COL1A1	1.081881714021495E-4	Co-expression
										COL5A1	COL1A2	9.14810139402082E-5	Co-expression
										COL5A1	COL3A1	1.0117084572364806E-4	Co-expression
										COL5A1	COL5A2	6.539734121684456E-5	Co-expression
										COL5A1	COL6A3	4.844298022498764E-5	Co-expression
										COL5A1	FN1	6.222558626987396E-5	Co-expression
										COL5A1	POSTN	8.760787724108562E-5	Co-expression
										COL5A1	SPARC	4.843996150189221E-5	Co-expression
										COL5A1	TGFBI	5.6397177620204923E-5	Co-expression
										COL5A2	COL1A1	1.2746098728149056E-4	Co-expression
										COL5A2	COL1A2	1.0757277234395383E-4	Co-expression
										COL5A2	COL3A1	1.2165999349901894E-4	Co-expression
										COL5A2	FN1	7.141046681379127E-5	Co-expression
										COL5A2	POSTN	1.0837531909490118E-4	Co-expression
										COL5A2	TGFBI	6.316849871757184E-5	Co-expression
										COL6A3	COL1A1	9.029396267276667E-5	Co-expression
										COL6A3	COL1A2	9.104723098641524E-5	Co-expression
										COL6A3	COL3A1	9.736791815123017E-5	Co-expression
										COL6A3	COL5A2	5.7333645307605496E-5	Co-expression
										COL6A3	FN1	4.833817896235482E-5	Co-expression
										COL6A3	IGFBP5	6.9036850428003E-5	Co-expression
										COL6A3	SPARC	5.5848814580433025E-5	Co-expression
										COL6A3	TGFBI	6.123492609756771E-5	Co-expression
										FN1	COL1A2	9.722962187292373E-5	Co-expression
										FN1	POSTN	1.0373163608051745E-4	Co-expression
										IGFBP2	IGFBP4	5.907326414753073E-5	Co-expression
										IGFBP4	IGFBP5	7.245731005445897E-5	Co-expression
										SPARC	COL1A2	8.577640907015461E-5	Co-expression
										SPARC	COL3A1	1.0350465700990383E-4	Co-expression
										SPARC	COL5A2	5.832413467077034E-5	Co-expression
										SPARC	TGFBI	6.082786820482412E-5	Co-expression
										TGFBI	COL1A1	1.0100754561487112E-4	Co-expression
										TGFBI	COL1A2	9.099663206306166E-5	Co-expression
										VCAN	COL1A1	1.0267453115220001E-4	Co-expression
										VCAN	COL1A2	9.346347082256939E-5	Co-expression
										VCAN	COL3A1	1.0054191989536864E-4	Co-expression
										VCAN	COL5A1	5.552668167888546E-5	Co-expression
										VCAN	COL5A2	6.540277426145808E-5	Co-expression
										VCAN	COL6A3	5.068155227573876E-5	Co-expression
										VCAN	FN1	6.407548211933091E-5	Co-expression
										VCAN	POSTN	8.495115784256354E-5	Co-expression
										VCAN	SPARC	4.963383528061688E-5	Co-expression
										VCAN	TGFBI	5.85295786504007E-5	Co-expression
										COL1A1	COL1A2	5.067425261235188E-4	Co-expression
										COL1A2	POSTN	4.6422772122759707E-4	Co-expression
										COL3A1	COL1A1	8.120881707425399E-4	Co-expression
										COL3A1	COL1A2	2.5032357482018927E-4	Co-expression
										COL3A1	FN1	2.111529684126042E-4	Co-expression
										COL3A1	POSTN	7.641901030132731E-4	Co-expression
										COL5A1	COL1A1	3.349939565545495E-4	Co-expression
										COL5A1	COL1A2	9.814873154569352E-5	Co-expression
										COL5A1	COL3A1	1.5851351633953766E-4	Co-expression
										COL5A1	COL5A2	6.78191395109325E-5	Co-expression
										COL5A1	COL6A3	7.732493306644744E-5	Co-expression
										COL5A1	FN1	8.615592271457654E-5	Co-expression
										COL5A1	POSTN	2.9943024513702694E-4	Co-expression
										COL5A1	SPARC	9.637712055128956E-5	Co-expression
										COL5A1	TGFBI	4.207320120645227E-5	Co-expression
										COL5A2	COL1A1	3.4579704691502943E-4	Co-expression
										COL5A2	COL1A2	1.0196769793897461E-4	Co-expression
										COL5A2	COL3A1	1.6624363456490998E-4	Co-expression
										COL5A2	FN1	8.930885384960949E-5	Co-expression
										COL5A2	IGFBP3	2.3209576930501122E-4	Co-expression
										COL5A2	POSTN	3.159576204566834E-4	Co-expression
										COL5A2	TGFBI	4.3859870779685786E-5	Co-expression
										COL6A3	COL1A1	4.06648453528393E-4	Co-expression
										COL6A3	COL1A2	1.1847754551226108E-4	Co-expression
										COL6A3	COL3A1	1.935040083633772E-4	Co-expression
										COL6A3	COL5A2	8.105059167203639E-5	Co-expression
										COL6A3	FN1	9.718450490533215E-5	Co-expression
										COL6A3	IGFBP3	2.6962247369310597E-4	Co-expression
										COL6A3	POSTN	3.555467531503429E-4	Co-expression
										COL6A3	SPARC	1.1487216927515378E-4	Co-expression
										FN1	COL1A2	1.2709451994442704E-4	Co-expression
										FN1	POSTN	4.324115088473119E-4	Co-expression
										IGFBP2	IGFBP6	0.0011324222449980285	Co-expression
										IGFBP4	IGF1	3.9724697155556655E-4	Co-expression
										SELE	IGFBP4	2.776439154806242E-4	Co-expression
										SPARC	COL1A1	4.832781559378022E-4	Co-expression
										SPARC	COL1A2	1.5287627789407752E-4	Co-expression
										SPARC	COL3A1	2.459290297125967E-4	Co-expression
										SPARC	COL5A2	9.940113917133118E-5	Co-expression
										SPARC	FN1	1.2923656338132355E-4	Co-expression
										SPARC	POSTN	4.659773628396299E-4	Co-expression
										TGFBI	CD44	2.0149261070020335E-4	Co-expression
										TGFBI	IGF1R	1.8990358956516148E-4	Co-expression
										VCAN	COL1A1	4.1779380776240364E-4	Co-expression
										VCAN	COL1A2	1.3027594441320474E-4	Co-expression
										VCAN	COL3A1	2.1108037393172585E-4	Co-expression
										VCAN	COL5A1	8.235461779434071E-5	Co-expression
										VCAN	COL5A2	8.611818313642518E-5	Co-expression
										VCAN	COL6A3	1.0073185331726366E-4	Co-expression
										VCAN	FN1	1.1258581565179541E-4	Co-expression
										VCAN	POSTN	3.9684537124582314E-4	Co-expression
										VCAN	SPARC	1.3105731892890107E-4	Co-expression
										SPARC	IGFBP2	0.0043397804004089045	Co-expression
										COL1A1	COL1A2	4.973298473721302E-4	Co-expression
										COL1A1	POSTN	6.732094100245205E-4	Co-expression
										COL1A2	POSTN	3.5044861674923085E-4	Co-expression
										COL3A1	COL1A1	7.147890251232445E-4	Co-expression
										COL3A1	COL1A2	4.223000875439272E-4	Co-expression
										COL3A1	POSTN	5.766753050493501E-4	Co-expression
										COL5A1	COL1A1	4.6092648975652403E-4	Co-expression
										COL5A1	COL1A2	2.4497509267154517E-4	Co-expression
										COL5A1	COL3A1	3.6696746857774995E-4	Co-expression
										COL5A1	COL5A2	2.1049082371464592E-4	Co-expression
										COL5A1	COL6A3	1.913603099472816E-4	Co-expression
										COL5A1	POSTN	2.905782453329755E-4	Co-expression
										COL5A1	SPARC	2.6042042395718693E-4	Co-expression
										COL5A2	COL1A1	4.05627921293087E-4	Co-expression
										COL5A2	COL1A2	2.267611678851542E-4	Co-expression
										COL5A2	COL3A1	3.741369588176917E-4	Co-expression
										COL5A2	POSTN	3.7227754569877015E-4	Co-expression
										COL6A3	COL1A1	4.157042843578328E-4	Co-expression
										COL6A3	COL1A2	2.503183196420761E-4	Co-expression
										COL6A3	COL5A2	2.328234066661081E-4	Co-expression
										COL6A3	FN1	4.5530789532441276E-4	Co-expression
										COL6A3	POSTN	4.5689577602131185E-4	Co-expression
										COL6A3	SPARC	2.3938979335559463E-4	Co-expression
										SELE	IGF1	2.418162693691273E-4	Co-expression
										SPARC	COL1A1	5.365923431913781E-4	Co-expression
										SPARC	COL1A2	2.972917435588317E-4	Co-expression
										SPARC	COL3A1	4.417426340753106E-4	Co-expression
										SPARC	COL5A2	2.290961404359049E-4	Co-expression
										SPARC	POSTN	3.4031022482497106E-4	Co-expression
										VCAN	COL3A1	5.792457112596192E-4	Co-expression
										COL3A1	COL1A2	7.608696669385119E-4	Co-expression
										COL3A1	FN1	8.699495048125166E-4	Co-expression
										IGFBP2	COL1A1	7.83840324887475E-4	Co-expression
										IGFBP2	COL1A2	6.239206482296581E-4	Co-expression
										IGFBP2	COL3A1	8.120655993372883E-4	Co-expression
										IGFBP2	FN1	7.1050182257896E-4	Co-expression
										IGFBP2	IGFBP4	7.79247233332137E-4	Co-expression
										IGFBP4	COL1A2	7.979583986561217E-4	Co-expression
										IGFBP4	COL3A1	9.665029943763351E-4	Co-expression
										IGFBP4	FN1	8.333042059669103E-4	Co-expression
										SPARC	COL3A1	7.533331990861884E-4	Co-expression
										VCAN	COL1A1	6.941660329168732E-4	Co-expression
										VCAN	COL1A2	7.237446915959693E-4	Co-expression
										VCAN	COL3A1	8.091448359106414E-4	Co-expression
										VCAN	FN1	8.338031861336478E-4	Co-expression
										VCAN	IGFBP2	6.945651067435786E-4	Co-expression
										VCAN	IGFBP4	8.149977873848379E-4	Co-expression
										VCAN	IGFBP5	6.679195028074109E-4	Co-expression
										VCAN	SPARC	6.139667305943193E-4	Co-expression
										COL1A2	POSTN	0.0015659535116153368	Co-expression
										COL3A1	COL1A2	0.002013447729019608	Co-expression
										COL5A1	COL1A1	0.0013876122655398285	Co-expression
										COL5A1	COL5A2	5.735970958826735E-4	Co-expression
										COL5A1	IGF1	0.0012553139645981972	Co-expression
										COL5A1	IGFBP6	3.641694106099003E-4	Co-expression
										COL5A2	COL3A1	0.001460864894686472	Co-expression
										COL6A3	COL1A2	6.085467742791338E-4	Co-expression
										COL6A3	COL3A1	0.0011058826262866678	Co-expression
										COL6A3	FN1	9.349646209392846E-4	Co-expression
										COL6A3	SPARC	4.1920752736261847E-4	Co-expression
										FN1	COL1A2	0.001697634088428668	Co-expression
										FN1	POSTN	0.002595651324743756	Co-expression
										IGFBP4	IGFBP6	3.3499384833478844E-4	Co-expression
										IGFBP6	COL1A1	8.969075303217585E-4	Co-expression
										IGFBP6	IGF1	7.97057709296338E-4	Co-expression
										SPARC	COL1A2	7.666102056043082E-4	Co-expression
										SPARC	COL3A1	0.0014229350287306042	Co-expression
										SPARC	COL5A2	5.73994117050961E-4	Co-expression
										VCAN	COL5A2	6.038295210085751E-4	Co-expression
										VCAN	SPARC	5.651066591149945E-4	Co-expression
										VCAN	HGF	1.0575091944662463E-4	Co-expression
										VCAN	INSR	1.0106641708990225E-4	Co-expression
										COL1A1	COL1A2	0.0026485225698201532	Co-expression
										COL3A1	COL1A1	0.002301786791009878	Co-expression
										COL3A1	COL1A2	0.0023360760221675077	Co-expression
										COL5A1	COL1A1	0.0016581829252998385	Co-expression
										COL5A1	COL3A1	0.0017015165839370664	Co-expression
										COL5A1	IGFBP4	0.001080419505652989	Co-expression
										COL5A1	SPARC	8.334761898945723E-4	Co-expression
										COL6A3	COL1A2	0.0025475900111749726	Co-expression
										COL6A3	COL3A1	0.0023702427563323503	Co-expression
										COL6A3	IGFBP4	0.0013959086244798033	Co-expression
										COL6A3	SPARC	0.0012591522471474177	Co-expression
										HGF	IGFBP1	5.483195699437827E-4	Co-expression
										IGFBP4	COL1A1	9.915940971117658E-4	Co-expression
										IGFBP4	COL3A1	9.856774129455676E-4	Co-expression
										IGFBP6	FN1	9.618630644264194E-4	Co-expression
										IGFBP6	IGF1	0.0010086371612938049	Co-expression
										INSR	TGFBI	0.0014724118679362121	Co-expression
										SPARC	COL3A1	7.898629919285857E-4	Co-expression
										SPARC	FN1	0.0012514233222192088	Co-expression
										TGFBI	IGF1R	0.001659576949019214	Co-expression
										VCAN	COL1A1	0.0012374113140969437	Co-expression
										VCAN	COL3A1	0.0012074581191183578	Co-expression
										VCAN	COL6A3	0.0016457451127299375	Co-expression
										VCAN	IGFBP4	9.177216602216806E-4	Co-expression
										COL1A1	COL1A2	0.0010336004745082293	Co-expression
										COL3A1	COL1A2	7.611529556444237E-4	Co-expression
										COL3A1	IGFBP6	4.7174426240661934E-4	Co-expression
										COL5A1	COL1A2	7.782037187130325E-4	Co-expression
										COL5A1	COL3A1	8.275113195885051E-4	Co-expression
										COL5A1	COL5A2	8.058901053864987E-4	Co-expression
										COL5A1	COL6A3	5.259768322279258E-4	Co-expression
										COL5A1	IGFBP2	7.619480999249724E-4	Co-expression
										COL5A1	IGFBP4	6.936026337495433E-4	Co-expression
										COL5A1	IGFBP6	5.021027389749539E-4	Co-expression
										COL5A2	COL1A2	7.066370749611778E-4	Co-expression
										COL5A2	COL3A1	7.9180281854966E-4	Co-expression
										COL5A2	IGFBP2	7.741599134716558E-4	Co-expression
										COL5A2	IGFBP4	6.446090394640438E-4	Co-expression
										COL6A3	COL1A1	7.274767527271853E-4	Co-expression
										COL6A3	COL1A2	5.694847251403702E-4	Co-expression
										COL6A3	COL3A1	5.263541487569686E-4	Co-expression
										COL6A3	COL5A2	4.7385338908007793E-4	Co-expression
										COL6A3	FN1	6.981862019527691E-4	Co-expression
										COL6A3	IGFBP2	4.7535382125126266E-4	Co-expression
										COL6A3	IGFBP4	4.969453212746782E-4	Co-expression
										COL6A3	SPARC	3.832310336747586E-4	Co-expression
										FN1	COL1A2	9.942444465076525E-4	Co-expression
										IGFBP2	COL1A2	6.986019327577379E-4	Co-expression
										IGFBP2	COL3A1	7.604433846289459E-4	Co-expression
										IGFBP2	IGFBP4	6.483463781998044E-4	Co-expression
										IGFBP4	COL1A2	6.744603226656811E-4	Co-expression
										IGFBP4	COL3A1	6.954631607186356E-4	Co-expression
										IGFBP6	COL1A1	7.109015503636807E-4	Co-expression
										IGFBP6	FN1	6.419560897833128E-4	Co-expression
										SELE	COL1A1	0.0012091919066863728	Co-expression
										SELE	COL1A2	8.565120009660676E-4	Co-expression
										SELE	COL6A3	5.937711583911443E-4	Co-expression
										SELE	IGFBP2	8.136179333825308E-4	Co-expression
										SPARC	COL1A2	5.130410813511905E-4	Co-expression
										SPARC	FN1	6.644088102111404E-4	Co-expression
										VCAN	COL1A2	8.492078454023153E-4	Co-expression
										VCAN	COL6A3	6.153904094942648E-4	Co-expression
										VCAN	IGFBP4	7.890465384821177E-4	Co-expression
										VCAN	SPARC	5.736339130992115E-4	Co-expression
										VCAN	TGFBI	2.4224593777594645E-4	Co-expression
										COL1A1	COL1A2	3.710262102864232E-4	Co-expression
										COL1A2	POSTN	3.7084699415055174E-4	Co-expression
										COL3A1	COL1A2	3.9320737847948486E-4	Co-expression
										COL3A1	FN1	6.030837780142768E-4	Co-expression
										COL3A1	POSTN	7.334630940102154E-4	Co-expression
										COL3A1	TGFBI	4.4196269693576833E-4	Co-expression
										COL5A1	COL1A1	3.310190168887862E-4	Co-expression
										COL5A1	COL1A2	2.0862855554061528E-4	Co-expression
										COL5A1	COL3A1	3.254740208358915E-4	Co-expression
										COL5A1	COL5A2	1.793573800297508E-4	Co-expression
										COL5A1	COL6A3	1.3783623675896293E-4	Co-expression
										COL5A1	FN1	3.154077861064991E-4	Co-expression
										COL5A1	POSTN	3.4514531742569395E-4	Co-expression
										COL5A1	SPARC	1.255089840036795E-4	Co-expression
										COL5A2	COL1A1	2.699513058529725E-4	Co-expression
										COL5A2	COL1A2	2.01513455064244E-4	Co-expression
										COL5A2	COL3A1	3.8126289002355957E-4	Co-expression
										COL5A2	FN1	3.5479824596605023E-4	Co-expression
										COL5A2	POSTN	3.4643083136133264E-4	Co-expression
										COL5A2	TGFBI	2.2641439786343868E-4	Co-expression
										COL6A3	COL1A1	2.3147886657454085E-4	Co-expression
										COL6A3	COL1A2	1.589507705319301E-4	Co-expression
										COL6A3	COL3A1	3.1801397097894847E-4	Co-expression
										COL6A3	COL5A2	1.5158639362766106E-4	Co-expression
										COL6A3	FN1	2.46252780819636E-4	Co-expression
										COL6A3	IGFBP4	1.2084284049142328E-4	Co-expression
										COL6A3	POSTN	2.706492991813961E-4	Co-expression
										COL6A3	SPARC	1.0333267255098594E-4	Co-expression
										COL6A3	TGFBI	1.7227899506078908E-4	Co-expression
										FN1	COL1A2	3.514323799136362E-4	Co-expression
										FN1	POSTN	6.716497887577933E-4	Co-expression
										IGFBP3	TGFBI	4.2790622714345653E-4	Co-expression
										IGFBP4	IGF1R	2.854051637496009E-4	Co-expression
										SPARC	COL1A1	1.980968469482827E-4	Co-expression
										SPARC	COL1A2	1.3618476381215518E-4	Co-expression
										SPARC	COL3A1	2.4804825249392465E-4	Co-expression
										SPARC	COL5A2	1.1692540820825055E-4	Co-expression
										SPARC	FN1	1.6260876589305193E-4	Co-expression
										SPARC	IGFBP4	1.2139473292116191E-4	Co-expression
										SPARC	IGFBP5	1.8447712134578843E-4	Co-expression
										SPARC	POSTN	1.9219449387213454E-4	Co-expression
										TGFBI	COL1A2	2.217261211463209E-4	Co-expression
										TGFBI	FN1	4.3954703643049516E-4	Co-expression
										VCAN	COL1A2	2.473643461288572E-4	Co-expression
										VCAN	COL3A1	4.905617056734388E-4	Co-expression
										VCAN	COL5A1	2.0813493191385005E-4	Co-expression
										VCAN	COL5A2	2.7545399269002376E-4	Co-expression
										VCAN	COL6A3	1.991764810018002E-4	Co-expression
										VCAN	FN1	4.732384135041798E-4	Co-expression
										VCAN	POSTN	4.382697862023484E-4	Co-expression
										VCAN	SPARC	1.431987184418556E-4	Co-expression
										VCAN	TGFBI	3.076009263266542E-4	Co-expression
										COL5A1	ADAM8	7.918089082623051E-4	Co-expression
										COL1A1	COL1A2	3.21179379463002E-4	Co-expression
										COL1A1	FN1	4.1814016918702626E-4	Co-expression
										COL1A1	POSTN	0.0013891772422207284	Co-expression
										COL1A2	POSTN	4.6803183122118053E-4	Co-expression
										COL3A1	COL1A1	3.19612945337828E-4	Co-expression
										COL3A1	COL1A2	1.3116879940272932E-4	Co-expression
										COL3A1	FN1	1.580224225945138E-4	Co-expression
										COL3A1	POSTN	5.109406104834353E-4	Co-expression
										COL5A1	COL1A1	2.4754740479339074E-4	Co-expression
										COL5A1	COL1A2	8.8930206369377E-5	Co-expression
										COL5A1	COL3A1	9.684241096297562E-5	Co-expression
										COL5A1	COL5A2	8.224979743738649E-5	Co-expression
										COL5A1	COL6A3	7.345683390140959E-5	Co-expression
										COL5A1	FN1	1.2478516190971193E-4	Co-expression
										COL5A1	IGFBP4	5.277752385261482E-5	Co-expression
										COL5A1	IGFBP5	2.585546106127446E-4	Co-expression
										COL5A1	POSTN	3.7954228173709217E-4	Co-expression
										COL5A1	SPARC	1.1122680208898821E-4	Co-expression
										COL5A2	COL1A1	2.570607665102941E-4	Co-expression
										COL5A2	COL1A2	1.0692793926026317E-4	Co-expression
										COL5A2	COL3A1	1.1795308452472319E-4	Co-expression
										COL5A2	FN1	1.4154884900240448E-4	Co-expression
										COL5A2	POSTN	4.1529152709359266E-4	Co-expression
										COL6A3	COL1A1	2.863017383835936E-4	Co-expression
										COL6A3	COL1A2	9.649656805216568E-5	Co-expression
										COL6A3	COL3A1	1.037028847634353E-4	Co-expression
										COL6A3	COL5A2	8.114447948734529E-5	Co-expression
										COL6A3	FN1	1.1802539713334709E-4	Co-expression
										COL6A3	IGF1	3.0633529005614336E-4	Co-expression
										COL6A3	POSTN	4.168905727873617E-4	Co-expression
										COL6A3	SPARC	1.1857100901964363E-4	Co-expression
										FN1	COL1A2	1.4884983327515585E-4	Co-expression
										FN1	POSTN	7.178264289282205E-4	Co-expression
										IGFBP6	IGF1	6.849844833353204E-4	Co-expression
										SPARC	COL1A1	3.8006930687871685E-4	Co-expression
										SPARC	COL1A2	1.6152005956202083E-4	Co-expression
										SPARC	COL3A1	1.7241554455871597E-4	Co-expression
										SPARC	COL5A2	1.487870452172842E-4	Co-expression
										SPARC	FN1	1.7541710346859592E-4	Co-expression
										SPARC	POSTN	5.289106944357299E-4	Co-expression
										TGFBI	COL1A2	1.6345107746162084E-4	Co-expression
										VCAN	COL1A2	1.454801304432386E-4	Co-expression
										VCAN	COL3A1	1.5484150005736088E-4	Co-expression
										VCAN	COL5A1	9.932164535902937E-5	Co-expression
										VCAN	COL5A2	1.3432433854977072E-4	Co-expression
										VCAN	COL6A3	1.0397038901490271E-4	Co-expression
										VCAN	FN1	1.657672694265935E-4	Co-expression
										VCAN	IGFBP3	4.135262178828085E-4	Co-expression
										VCAN	SPARC	2.1107375416341427E-4	Co-expression
										VCAN	TGFBI	2.3983099290651803E-4	Co-expression
										COL1A2	IGF1	0.001266814191821822	Co-expression
										COL3A1	COL1A2	0.001169128685888941	Co-expression
										COL5A1	COL1A2	7.185249917815692E-4	Co-expression
										COL5A1	COL3A1	5.8453259210377E-4	Co-expression
										COL5A1	COL6A3	5.207701356004072E-4	Co-expression
										COL5A1	IGF1	8.256228335899037E-4	Co-expression
										COL6A3	COL1A2	8.337365765889434E-4	Co-expression
										COL6A3	FN1	9.277169740191466E-4	Co-expression
										COL6A3	SPARC	7.504398142936451E-4	Co-expression
										SPARC	COL1A2	9.396463756750536E-4	Co-expression
										SPARC	COL3A1	8.64791815249057E-4	Co-expression
										COL1A1	COL1A2	0.0011064908173418798	Co-expression
										COL1A2	POSTN	0.0010713665040603315	Co-expression
										COL3A1	COL1A1	0.001253042121444916	Co-expression
										COL3A1	COL1A2	7.001735379502736E-4	Co-expression
										COL3A1	FN1	8.277138067673417E-4	Co-expression
										COL3A1	POSTN	0.0012520008103458693	Co-expression
										COL5A1	COL1A1	7.047583116793723E-4	Co-expression
										COL5A1	COL1A2	3.197090891556745E-4	Co-expression
										COL5A1	COL3A1	3.609613911250111E-4	Co-expression
										COL5A1	COL5A2	1.6410711868536853E-4	Co-expression
										COL5A1	COL6A3	1.540017636652547E-4	Co-expression
										COL5A1	FN1	4.0814910857250386E-4	Co-expression
										COL5A1	POSTN	6.14226077520474E-4	Co-expression
										COL5A1	SPARC	1.3694936983581465E-4	Co-expression
										COL5A2	COL1A1	5.284080008615272E-4	Co-expression
										COL5A2	COL1A2	2.576691376337417E-4	Co-expression
										COL5A2	COL3A1	2.942553892890291E-4	Co-expression
										COL5A2	FN1	3.129610522940365E-4	Co-expression
										COL5A2	POSTN	4.982241366595011E-4	Co-expression
										COL6A3	COL1A1	5.323274218717345E-4	Co-expression
										COL6A3	COL1A2	2.6989876440659013E-4	Co-expression
										COL6A3	COL3A1	3.070509761564426E-4	Co-expression
										COL6A3	COL5A2	1.2071260228315002E-4	Co-expression
										COL6A3	FN1	3.2599026961502634E-4	Co-expression
										COL6A3	IGFBP3	2.1233091756184887E-4	Co-expression
										COL6A3	IGFBP4	2.4750583729150975E-4	Co-expression
										COL6A3	IGFBP5	4.6873029997321954E-4	Co-expression
										COL6A3	POSTN	4.965380448033423E-4	Co-expression
										COL6A3	SPARC	1.088863029786525E-4	Co-expression
										FN1	COL1A2	7.24386101313849E-4	Co-expression
										SPARC	COL1A1	4.637061472795482E-4	Co-expression
										SPARC	COL1A2	2.4026772833757207E-4	Co-expression
										SPARC	COL3A1	2.7400524002432313E-4	Co-expression
										SPARC	COL5A2	1.0771071793384995E-4	Co-expression
										SPARC	FN1	3.00150787678612E-4	Co-expression
										SPARC	IGFBP4	1.7514537750032189E-4	Co-expression
										SPARC	POSTN	4.357941557667017E-4	Co-expression
										VCAN	COL1A1	4.711756185704896E-4	Co-expression
										VCAN	COL1A2	2.479291516342437E-4	Co-expression
										VCAN	COL3A1	2.9230093734718924E-4	Co-expression
										VCAN	COL5A1	1.4761523858139892E-4	Co-expression
										VCAN	COL5A2	1.1274741027838113E-4	Co-expression
										VCAN	COL6A3	1.1006097066420437E-4	Co-expression
										VCAN	FN1	3.336131927163738E-4	Co-expression
										VCAN	IGF1	2.867045836267276E-4	Co-expression
										VCAN	POSTN	4.6545040115686067E-4	Co-expression
										VCAN	SPARC	1.029112460235848E-4	Co-expression
										COL3A1	TGFBI	4.48222041970028E-4	Co-expression
										VCAN	COL3A1	3.377237208658759E-4	Co-expression
										VCAN	TGFBI	2.7792807204045643E-4	Co-expression
										ADAM8	CD44	6.391361423609569E-4	Co-expression
										SELE	IGFBP6	5.906617483949339E-4	Co-expression
										COL1A1	COL1A2	1.3502747441947096E-4	Co-expression
										COL3A1	COL1A2	1.4909512572323507E-4	Co-expression
										COL5A1	COL1A1	1.226773219271296E-4	Co-expression
										COL5A1	COL1A2	9.800529991115308E-5	Co-expression
										COL5A1	COL3A1	1.1275110880838196E-4	Co-expression
										COL5A1	COL5A2	7.900287375945058E-5	Co-expression
										COL5A1	COL6A3	8.931098006982458E-5	Co-expression
										COL5A1	FN1	9.006219692174582E-5	Co-expression
										COL5A1	IGF1	8.451152113140661E-5	Co-expression
										COL5A1	SPARC	7.213046574865655E-5	Co-expression
										COL5A2	COL1A1	1.1152780034416977E-4	Co-expression
										COL5A2	COL1A2	1.0151925466270657E-4	Co-expression
										COL5A2	COL3A1	1.1525253693596187E-4	Co-expression
										COL5A2	FN1	9.852780978411678E-5	Co-expression
										COL6A3	COL1A2	1.2002029482177799E-4	Co-expression
										COL6A3	COL3A1	1.5213294321596147E-4	Co-expression
										COL6A3	COL5A2	9.18500985128754E-5	Co-expression
										COL6A3	SPARC	1.0181170494597328E-4	Co-expression
										FN1	COL1A2	1.1808347809963898E-4	Co-expression
										SPARC	COL1A1	1.0025291246131836E-4	Co-expression
										SPARC	COL1A2	9.424585240322167E-5	Co-expression
										SPARC	COL3A1	1.2046680259400067E-4	Co-expression
										SPARC	COL5A2	7.721427149158656E-5	Co-expression
										VCAN	COL1A2	1.1903847002445455E-4	Co-expression
										VCAN	COL3A1	1.4465188474375762E-4	Co-expression
										VCAN	COL5A1	9.315174872883746E-5	Co-expression
										VCAN	COL5A2	9.299789230364005E-5	Co-expression
										VCAN	COL6A3	1.1438882795753899E-4	Co-expression
										VCAN	IGF1	1.3690018226683064E-4	Co-expression
										VCAN	SPARC	8.739615850430536E-5	Co-expression
										IGFBP1	IGFBP3	0.0010811924101574177	Co-expression
										COL1A1	COL1A2	3.7993628196922145E-4	Co-expression
										COL1A1	FN1	2.4708868378558985E-4	Co-expression
										COL1A1	POSTN	3.267964920881697E-4	Co-expression
										COL1A2	POSTN	3.276754115947211E-4	Co-expression
										COL3A1	COL1A1	4.085633272642598E-4	Co-expression
										COL3A1	COL1A2	4.2238652730790466E-4	Co-expression
										COL3A1	POSTN	3.417255523345095E-4	Co-expression
										COL5A1	COL1A1	3.757725618857502E-4	Co-expression
										COL5A1	COL1A2	3.3601949110494524E-4	Co-expression
										COL5A1	COL3A1	3.6584976563039823E-4	Co-expression
										COL5A1	COL5A2	3.862692055241458E-4	Co-expression
										COL5A1	COL6A3	2.490672696698923E-4	Co-expression
										COL5A1	FN1	2.3466893623717744E-4	Co-expression
										COL5A1	POSTN	2.6798184630746165E-4	Co-expression
										COL5A2	COL1A1	3.999290565574058E-4	Co-expression
										COL5A2	COL1A2	3.6127664946514795E-4	Co-expression
										COL5A2	COL3A1	4.5364765413046047E-4	Co-expression
										COL5A2	FN1	2.2088405392411766E-4	Co-expression
										COL5A2	POSTN	2.9944734310814513E-4	Co-expression
										COL5A2	TGFBI	2.2581859027285265E-4	Co-expression
										COL6A3	COL1A1	2.8680482782192E-4	Co-expression
										COL6A3	COL1A2	3.227324768392826E-4	Co-expression
										COL6A3	COL3A1	3.930488980706799E-4	Co-expression
										COL6A3	COL5A2	3.556099820120277E-4	Co-expression
										COL6A3	SPARC	2.5002203728698554E-4	Co-expression
										COL6A3	TGFBI	2.0645141824902278E-4	Co-expression
										FN1	COL1A2	2.439005436208241E-4	Co-expression
										FN1	POSTN	2.6235906052936764E-4	Co-expression
										HGF	IGFBP4	2.0478693277543452E-4	Co-expression
										SPARC	COL5A2	2.566397980542662E-4	Co-expression
										VCAN	COL1A1	2.2945394559458447E-4	Co-expression
										VCAN	COL1A2	2.685022063378118E-4	Co-expression
										VCAN	COL3A1	2.4161851280431263E-4	Co-expression
										VCAN	COL5A1	2.0285890792398972E-4	Co-expression
										VCAN	COL5A2	2.1261142648342646E-4	Co-expression
										VCAN	COL6A3	1.8368381008597302E-4	Co-expression
										VCAN	FN1	1.986056660740624E-4	Co-expression
										VCAN	POSTN	2.0354610755251082E-4	Co-expression
										COL5A2	COL1A2	4.0871346812014974E-4	Co-expression
										COL1A1	COL1A2	0.0030342947821136034	Co-expression
										COL1A2	POSTN	0.002744053497728561	Co-expression
										COL3A1	COL1A1	0.0031861239640358203	Co-expression
										COL3A1	COL1A2	0.0020491053957154034	Co-expression
										COL3A1	FN1	0.0027773974745794443	Co-expression
										COL3A1	POSTN	0.0029961437526340533	Co-expression
										COL5A1	COL1A1	0.003157576372838384	Co-expression
										COL5A1	COL1A2	0.0019153059698883692	Co-expression
										COL5A1	COL3A1	0.0019764465038666582	Co-expression
										COL5A1	COL5A2	0.00199668215092976	Co-expression
										COL5A1	COL6A3	0.0017287342521421453	Co-expression
										COL5A1	POSTN	0.0029175026630533776	Co-expression
										COL5A1	SPARC	0.0015493002223415928	Co-expression
										COL5A1	TGFBI	0.002352309622966728	Co-expression
										COL5A2	COL1A1	0.0032538300212612424	Co-expression
										COL5A2	COL1A2	0.0020439178876372685	Co-expression
										COL5A2	COL3A1	0.0022989810680435394	Co-expression
										COL5A2	FN1	0.002948610525839889	Co-expression
										COL5A2	POSTN	0.0029256307006334777	Co-expression
										COL6A3	COL1A1	0.0026818314509850383	Co-expression
										COL6A3	COL1A2	0.0017461121375295162	Co-expression
										COL6A3	COL3A1	0.0018312071421906842	Co-expression
										COL6A3	COL5A2	0.0018212651262136644	Co-expression
										COL6A3	FN1	0.0023277631351592094	Co-expression
										COL6A3	POSTN	0.002417811171980278	Co-expression
										COL6A3	SPARC	0.001584259949633248	Co-expression
										FN1	COL1A2	0.0026834374233651926	Co-expression
										IGF1R	COL1A2	0.0019681965862178553	Co-expression
										IGFBP4	FN1	0.004505844903610152	Co-expression
										IGFBP4	IGFBP3	0.003598853729784473	Co-expression
										IGFBP6	IGFBP3	0.001665972733003764	Co-expression
										SELE	HGF	0.004802987720961718	Co-expression
										SPARC	COL1A1	0.0027307152353638416	Co-expression
										SPARC	COL1A2	0.0017290374707895667	Co-expression
										SPARC	COL3A1	0.0018636835383904439	Co-expression
										SPARC	COL5A2	0.0018083608517110853	Co-expression
										SPARC	FN1	0.0023977440236183163	Co-expression
										SPARC	IGFBP5	0.002880450529557936	Co-expression
										SPARC	POSTN	0.0023490394049158723	Co-expression
										VCAN	COL1A1	0.0035132611304830082	Co-expression
										VCAN	COL1A2	0.0022040161482563664	Co-expression
										VCAN	COL3A1	0.0025668422482733573	Co-expression
										VCAN	COL5A1	0.0020632968185610437	Co-expression
										VCAN	COL5A2	0.002565250498526828	Co-expression
										VCAN	COL6A3	0.002009861593885667	Co-expression
										VCAN	FN1	0.003492833872939125	Co-expression
										VCAN	POSTN	0.0035844153862161763	Co-expression
										VCAN	SPARC	0.002164303394590162	Co-expression
										HGF	IGFBP3	3.714404235911723E-4	Co-expression
										IGFBP3	FN1	4.3283623663250767E-4	Co-expression
										COL1A1	COL1A2	0.0011311744938294981	Co-expression
										COL1A2	IGF1	8.18659729796201E-4	Co-expression
										COL1A2	POSTN	7.666154453394008E-4	Co-expression
										COL3A1	COL1A1	0.0018324615245826456	Co-expression
										COL3A1	COL1A2	0.0011041325061374823	Co-expression
										COL3A1	FN1	0.0018088145367758993	Co-expression
										COL3A1	POSTN	0.0013796441120272965	Co-expression
										COL3A1	TGFBI	5.294718371621879E-4	Co-expression
										COL5A1	COL1A1	0.0011049309050495263	Co-expression
										COL5A1	COL1A2	6.22691024450786E-4	Co-expression
										COL5A1	COL3A1	0.0010107851461454585	Co-expression
										COL5A1	COL5A2	6.35419646094698E-4	Co-expression
										COL5A1	COL6A3	5.474453783332667E-4	Co-expression
										COL5A1	FN1	0.0010752211871912954	Co-expression
										COL5A1	POSTN	7.293897193959835E-4	Co-expression
										COL5A1	SPARC	5.355246161344563E-4	Co-expression
										COL5A2	COL1A1	0.0011171340816796133	Co-expression
										COL5A2	COL1A2	6.825856592388327E-4	Co-expression
										COL5A2	COL3A1	0.001083883461492957	Co-expression
										COL5A2	FN1	0.001125467830211095	Co-expression
										COL5A2	IGF1	7.587055987669251E-4	Co-expression
										COL5A2	POSTN	8.1431853644912E-4	Co-expression
										COL6A3	COL1A1	9.738612462455922E-4	Co-expression
										COL6A3	COL1A2	5.971156296167753E-4	Co-expression
										COL6A3	COL3A1	9.694258680360703E-4	Co-expression
										COL6A3	COL5A2	5.868118477125757E-4	Co-expression
										COL6A3	FN1	9.846522105632497E-4	Co-expression
										COL6A3	POSTN	6.500172486026676E-4	Co-expression
										COL6A3	SPARC	5.068281914447235E-4	Co-expression
										COL6A3	TGFBI	3.347878722060032E-4	Co-expression
										FN1	COL1A2	0.0011194039088332254	Co-expression
										HGF	TGFBI	5.626005916674571E-4	Co-expression
										SPARC	COL1A1	9.673275218038813E-4	Co-expression
										SPARC	COL1A2	5.836168855429585E-4	Co-expression
										SPARC	COL3A1	9.182638658844253E-4	Co-expression
										SPARC	COL5A2	5.70405776713106E-4	Co-expression
										SPARC	FN1	9.590073684087938E-4	Co-expression
										SPARC	IGF1	8.723202937673855E-4	Co-expression
										SPARC	POSTN	9.913363925195887E-4	Co-expression
										TGFBI	FN1	6.907037776946222E-4	Co-expression
										VCAN	COL1A2	4.1737338529877977E-4	Co-expression
										VCAN	COL3A1	6.688988607912364E-4	Co-expression
										VCAN	COL5A1	3.4992356881088574E-4	Co-expression
										VCAN	COL5A2	3.9477592099824136E-4	Co-expression
										VCAN	COL6A3	3.74811673437763E-4	Co-expression
										VCAN	FN1	7.373481300381552E-4	Co-expression
										VCAN	POSTN	6.024168918741523E-4	Co-expression
										VCAN	SPARC	3.6308558798587247E-4	Co-expression
										VCAN	TGFBI	2.8129398881169014E-4	Co-expression
										SELE	IGFBP5	6.699963553566858E-7	Co-expression
										VCAN	TGFBI	1.0171849746889138E-6	Co-expression
										COL5A2	IGFBP1	2.674326349859769E-5	Co-expression
										VCAN	TGFBI	9.437463440457583E-5	Co-expression
										COL1A1	COL1A2	0.0011880330019728915	Co-expression
										COL1A2	POSTN	0.0015549765445378714	Co-expression
										COL3A1	COL1A1	0.0015510826619900215	Co-expression
										COL3A1	COL1A2	0.0017693085199034665	Co-expression
										COL3A1	POSTN	0.0022331821294091243	Co-expression
										COL5A1	COL1A1	0.001393639288347602	Co-expression
										COL5A1	COL1A2	0.0016211586267058135	Co-expression
										COL5A1	COL3A1	0.002467276924252538	Co-expression
										COL5A1	COL5A2	0.0017359077598989748	Co-expression
										COL5A1	COL6A3	0.001849568918376649	Co-expression
										COL5A1	IGFBP5	0.0018539371825546942	Co-expression
										COL5A1	POSTN	0.002000226318058639	Co-expression
										COL5A1	SPARC	0.0014122689690882415	Co-expression
										COL5A2	COL1A1	0.00104593593782825	Co-expression
										COL5A2	COL1A2	0.0013459831690728374	Co-expression
										COL5A2	COL3A1	0.001937104231195684	Co-expression
										COL5A2	IGFBP5	0.0015366075399036096	Co-expression
										COL5A2	POSTN	0.0013745061084663123	Co-expression
										COL6A3	COL1A1	0.0013802881659257448	Co-expression
										COL6A3	COL1A2	0.0020582770697611624	Co-expression
										COL6A3	COL5A2	0.001485665605215398	Co-expression
										COL6A3	FN1	0.0023462947309927425	Co-expression
										COL6A3	SPARC	0.0017374895633410566	Co-expression
										IGFBP3	COL1A1	0.0013652827650905263	Co-expression
										IGFBP3	TGFBI	0.0020178719544678256	Co-expression
										IGFBP5	COL1A1	0.0012125153023150887	Co-expression
										IGFBP5	COL1A2	0.0014780709295959666	Co-expression
										SPARC	COL1A2	0.0015246049620353307	Co-expression
										SPARC	COL3A1	0.0016901371588286345	Co-expression
										SPARC	COL5A2	0.0012751347401836837	Co-expression
										SPARC	POSTN	0.0017519942280110692	Co-expression
										VCAN	COL1A1	0.0011565502782684423	Co-expression
										VCAN	COL1A2	0.0014427908149476586	Co-expression
										VCAN	COL3A1	0.0020745669353733004	Co-expression
										VCAN	COL5A1	0.0018188947900629154	Co-expression
										VCAN	COL5A2	0.0016554253669756405	Co-expression
										VCAN	SPARC	0.0014105426407767458	Co-expression
										COL1A1	COL1A2	1.5972195486079223E-4	Co-expression
										COL1A2	POSTN	1.5497476451858334E-4	Co-expression
										COL3A1	COL1A1	3.050002556869019E-4	Co-expression
										COL3A1	COL1A2	1.5776863499905377E-4	Co-expression
										COL3A1	FN1	2.2456751630738246E-4	Co-expression
										COL3A1	POSTN	2.8364994330876034E-4	Co-expression
										COL5A1	COL1A1	1.3622368025525318E-4	Co-expression
										COL5A1	COL1A2	5.708656239331673E-5	Co-expression
										COL5A1	COL3A1	1.0846265557126412E-4	Co-expression
										COL5A1	COL5A2	4.8734840556850744E-5	Co-expression
										COL5A1	COL6A3	4.5704660113299005E-5	Co-expression
										COL5A1	FN1	9.29760896418667E-5	Co-expression
										COL5A1	POSTN	1.0761891092067397E-4	Co-expression
										COL5A1	SPARC	4.354708251916189E-5	Co-expression
										COL5A1	TGFBI	7.018901946340993E-5	Co-expression
										COL5A2	COL1A1	1.2603006066461568E-4	Co-expression
										COL5A2	COL1A2	5.8766889320027206E-5	Co-expression
										COL5A2	COL3A1	1.0975410911924435E-4	Co-expression
										COL5A2	FN1	9.209802124740694E-5	Co-expression
										COL5A2	POSTN	1.0303326115941232E-4	Co-expression
										COL5A2	TGFBI	6.214183767587395E-5	Co-expression
										COL6A3	COL1A1	1.197640597794325E-4	Co-expression
										COL6A3	COL1A2	6.587094851120457E-5	Co-expression
										COL6A3	COL3A1	1.1759010974737094E-4	Co-expression
										COL6A3	COL5A2	4.650158316051394E-5	Co-expression
										COL6A3	FN1	9.206752671218542E-5	Co-expression
										COL6A3	POSTN	1.1460214133849004E-4	Co-expression
										COL6A3	SPARC	4.4573637099209246E-5	Co-expression
										FN1	COL1A2	1.3424151731794716E-4	Co-expression
										FN1	POSTN	2.3490103207368597E-4	Co-expression
										HGF	IGF1	1.610528256655674E-4	Co-expression
										IGFBP4	IGF1	1.0729518853268677E-4	Co-expression
										SPARC	COL1A1	1.2234590219810693E-4	Co-expression
										SPARC	COL1A2	5.813990933529546E-5	Co-expression
										SPARC	COL3A1	1.115453802586036E-4	Co-expression
										SPARC	COL5A2	4.4556305846797105E-5	Co-expression
										SPARC	FN1	8.294341175120303E-5	Co-expression
										SPARC	POSTN	1.0353788189718409E-4	Co-expression
										VCAN	COL1A1	1.4319263431855175E-4	Co-expression
										VCAN	COL1A2	5.599489916764568E-5	Co-expression
										VCAN	COL3A1	1.1875947626701546E-4	Co-expression
										VCAN	COL5A1	5.12167847897192E-5	Co-expression
										VCAN	COL5A2	5.0923871500697095E-5	Co-expression
										VCAN	COL6A3	4.692464719845305E-5	Co-expression
										VCAN	FN1	9.161329666641826E-5	Co-expression
										VCAN	POSTN	1.0988188249217604E-4	Co-expression
										VCAN	SPARC	4.8613355434139806E-5	Co-expression
										COL1A1	COL1A2	2.8678982912715676E-4	Co-expression
										COL5A1	IGFBP6	2.9612500645152085E-4	Co-expression
										COL5A1	SPARC	2.299799439138695E-4	Co-expression
										COL5A1	TGFBI	2.7754849907288254E-4	Co-expression
										COL5A2	COL1A1	2.622482134941383E-4	Co-expression
										COL6A3	COL1A1	1.7520488094805112E-4	Co-expression
										IGFBP6	TGFBI	1.2206289649233441E-4	Co-expression
										SELE	IGF1	4.263246495829358E-4	Co-expression
										SPARC	IGFBP6	1.0037167459455771E-4	Co-expression
										SPARC	TGFBI	1.0017803744017366E-4	Co-expression
										VCAN	COL5A1	3.0776020564456244E-4	Co-expression
										VCAN	IGFBP6	1.2957976988076943E-4	Co-expression
										VCAN	SPARC	9.747007812355006E-5	Co-expression
										VCAN	TGFBI	1.1448158549671053E-4	Co-expression
										ADAM8	TGFBI	4.930076609598045E-4	Co-expression
										COL3A1	COL1A1	4.273034962766607E-4	Co-expression
										COL5A2	COL1A2	8.282340402371485E-4	Co-expression
										SPARC	COL1A2	5.433223427267187E-4	Co-expression
										SPARC	COL5A2	7.147672164960606E-4	Co-expression
										VCAN	COL1A2	5.70009409398636E-4	Co-expression
										VCAN	COL5A1	6.825212712686913E-4	Co-expression
										VCAN	SPARC	4.7000076586659707E-4	Co-expression
										COL1A1	COL1A2	5.074295376992633E-4	Co-expression
										COL1A1	FN1	8.355219831169822E-4	Co-expression
										COL1A2	POSTN	4.6962600641760663E-4	Co-expression
										COL3A1	COL1A1	0.0012137039211420585	Co-expression
										COL3A1	COL1A2	5.23590016389844E-4	Co-expression
										COL3A1	FN1	8.335553363521587E-4	Co-expression
										COL3A1	POSTN	0.0011342489295483368	Co-expression
										COL5A1	COL1A1	3.743338235808989E-4	Co-expression
										COL5A1	COL1A2	1.5781771067437843E-4	Co-expression
										COL5A1	COL3A1	3.556559079833609E-4	Co-expression
										COL5A1	COL5A2	1.4272325917786326E-4	Co-expression
										COL5A1	COL6A3	1.4287342578936068E-4	Co-expression
										COL5A1	FN1	2.779202953521502E-4	Co-expression
										COL5A1	POSTN	3.403827454256137E-4	Co-expression
										COL5A1	SPARC	1.4082698620905635E-4	Co-expression
										COL5A1	TGFBI	1.1243294412388894E-4	Co-expression
										COL5A2	COL1A1	4.333126085144934E-4	Co-expression
										COL5A2	COL1A2	1.8987812462736836E-4	Co-expression
										COL5A2	COL3A1	4.156219470712694E-4	Co-expression
										COL5A2	FN1	3.337112242729073E-4	Co-expression
										COL5A2	IGFBP3	2.2819523350772438E-4	Co-expression
										COL5A2	POSTN	3.989451651995853E-4	Co-expression
										COL5A2	TGFBI	1.469634217658616E-4	Co-expression
										COL6A3	COL1A1	4.527064437568193E-4	Co-expression
										COL6A3	COL1A2	2.086402366174005E-4	Co-expression
										COL6A3	COL3A1	4.760524476504745E-4	Co-expression
										COL6A3	COL5A2	1.719283289006172E-4	Co-expression
										COL6A3	FN1	3.4478773158354737E-4	Co-expression
										COL6A3	IGFBP4	2.7045668657835865E-4	Co-expression
										COL6A3	POSTN	4.3204163421088507E-4	Co-expression
										COL6A3	SPARC	1.8453700289122851E-4	Co-expression
										FN1	COL1A2	3.7151012021033943E-4	Co-expression
										FN1	POSTN	8.069173851557605E-4	Co-expression
										IGFBP4	COL1A2	2.7439821247934843E-4	Co-expression
										IGFBP5	IGF1	0.0010116616520352097	Co-expression
										SPARC	COL1A1	4.5357855596059646E-4	Co-expression
										SPARC	COL1A2	2.0643581523523626E-4	Co-expression
										SPARC	COL3A1	4.459464802363091E-4	Co-expression
										SPARC	COL5A2	1.7025841833167023E-4	Co-expression
										SPARC	FN1	3.368683016000939E-4	Co-expression
										SPARC	IGFBP4	2.611471168619731E-4	Co-expression
										SPARC	POSTN	4.0640562193930424E-4	Co-expression
										VCAN	COL1A1	3.8312321496840936E-4	Co-expression
										VCAN	COL1A2	1.776293943864791E-4	Co-expression
										VCAN	COL3A1	4.0038082401280215E-4	Co-expression
										VCAN	COL5A1	1.2459572581216725E-4	Co-expression
										VCAN	COL5A2	1.3971343746600108E-4	Co-expression
										VCAN	COL6A3	1.6172888434138607E-4	Co-expression
										VCAN	FN1	2.945918300141722E-4	Co-expression
										VCAN	IGFBP4	2.4355222163042765E-4	Co-expression
										VCAN	POSTN	3.722963487563248E-4	Co-expression
										VCAN	SPARC	1.6714895526035787E-4	Co-expression
										COL3A1	COL1A2	8.472528210512099E-4	Co-expression
										COL5A2	POSTN	7.257113237077898E-4	Co-expression
										COL6A3	COL1A2	7.42502031271103E-4	Co-expression
										VCAN	TGFBI	4.977850152867992E-4	Co-expression
										IGFBP4	IGFBP3	8.687098682642675E-4	Co-expression
										COL1A1	COL1A2	5.727913376352464E-5	Co-expression
										COL1A2	POSTN	4.535735181297065E-5	Co-expression
										COL3A1	COL1A1	5.0884619029674027E-5	Co-expression
										COL3A1	COL1A2	3.732298496118208E-5	Co-expression
										COL3A1	FN1	3.7599677271125105E-5	Co-expression
										COL3A1	IGFBP6	2.153443823815053E-5	Co-expression
										COL3A1	POSTN	4.644182929026276E-5	Co-expression
										COL3A1	TGFBI	1.7879248854634537E-5	Co-expression
										COL5A1	COL1A1	2.131943657176107E-5	Co-expression
										COL5A1	COL1A2	1.2890419039804355E-5	Co-expression
										COL5A1	COL3A1	1.2608517817429103E-5	Co-expression
										COL5A1	COL5A2	1.068607392667486E-5	Co-expression
										COL5A1	COL6A3	8.257348457300165E-6	Co-expression
										COL5A1	FN1	1.691037900796715E-5	Co-expression
										COL5A1	IGF1	1.0329117813792116E-5	Co-expression
										COL5A1	IGFBP5	1.51237032907456E-5	Co-expression
										COL5A1	IGFBP6	8.717868383371155E-6	Co-expression
										COL5A1	POSTN	1.4906092755677145E-5	Co-expression
										COL5A1	SPARC	7.682161858314041E-6	Co-expression
										COL5A1	TGFBI	7.435680578608509E-6	Co-expression
										COL5A2	COL3A1	2.471460613633376E-5	Co-expression
										COL5A2	FN1	2.9261827841005307E-5	Co-expression
										COL5A2	TGFBI	1.4023271450787808E-5	Co-expression
										COL6A3	COL1A1	3.196557770935362E-5	Co-expression
										COL6A3	COL1A2	2.7054418272404246E-5	Co-expression
										COL6A3	COL3A1	2.5615169954471708E-5	Co-expression
										COL6A3	COL5A2	1.7141560072629266E-5	Co-expression
										COL6A3	POSTN	3.1258149597793264E-5	Co-expression
										COL6A3	TGFBI	1.2658966608674995E-5	Co-expression
										IGF1	POSTN	3.4045561968616177E-5	Co-expression
										IGFBP5	IGFBP6	2.7626397010875143E-5	Co-expression
										IGFBP5	TGFBI	2.1097641918764737E-5	Co-expression
										IGFBP6	IGF1	2.331789837304681E-5	Co-expression
										IGFBP6	TGFBI	1.1239721088102386E-5	Co-expression
										SPARC	IGFBP3	2.1655597850196563E-5	Co-expression
										SPARC	IGFBP4	1.7079630052964354E-5	Co-expression
										TGFBI	COL1A1	2.5147307690165032E-5	Co-expression
										TGFBI	COL1A2	1.8238637337681E-5	Co-expression
										TGFBI	FN1	1.9185931343971013E-5	Co-expression
										TGFBI	POSTN	1.7754552653588565E-5	Co-expression
										VCAN	COL3A1	2.650603076673209E-5	Co-expression
										VCAN	COL5A1	1.0344696013997096E-5	Co-expression
										VCAN	COL6A3	2.1639059939314736E-5	Co-expression
										VCAN	IGFBP5	3.315830393229897E-5	Co-expression
										VCAN	POSTN	3.737750976501524E-5	Co-expression
										VCAN	TGFBI	1.6155283059892298E-5	Co-expression
										COL1A1	COL1A2	1.729275776247603E-4	Co-expression
										COL1A2	POSTN	1.0987729515627207E-4	Co-expression
										COL3A1	COL1A1	2.494064281602814E-4	Co-expression
										COL3A1	COL1A2	5.32868420703186E-5	Co-expression
										COL3A1	FN1	1.4370704185263504E-4	Co-expression
										COL3A1	IGFBP6	9.142201168372016E-5	Co-expression
										COL3A1	POSTN	1.518655939931636E-4	Co-expression
										COL5A1	COL1A1	1.8855964797499162E-4	Co-expression
										COL5A1	COL1A2	3.6555599568082585E-5	Co-expression
										COL5A1	COL3A1	5.137767036800359E-5	Co-expression
										COL5A1	COL5A2	4.071474966081543E-5	Co-expression
										COL5A1	COL6A3	3.4593093682271155E-5	Co-expression
										COL5A1	FN1	1.0967000547420411E-4	Co-expression
										COL5A1	HGF	9.91401470564644E-5	Co-expression
										COL5A1	IGFBP5	1.0070968618962358E-4	Co-expression
										COL5A1	IGFBP6	6.294060075575863E-5	Co-expression
										COL5A1	POSTN	1.006859662721686E-4	Co-expression
										COL5A1	SPARC	2.6983279265904658E-5	Co-expression
										COL5A2	COL1A1	1.8659224540235793E-4	Co-expression
										COL5A2	COL1A2	4.3165607586795855E-5	Co-expression
										COL5A2	COL3A1	6.046358983924523E-5	Co-expression
										COL5A2	FN1	1.267081341645601E-4	Co-expression
										COL5A2	IGFBP5	1.3824873253847093E-4	Co-expression
										COL5A2	IGFBP6	7.813137883910648E-5	Co-expression
										COL5A2	POSTN	1.1882037593145754E-4	Co-expression
										COL6A3	COL1A1	1.6197808366591644E-4	Co-expression
										COL6A3	COL1A2	3.596914751450785E-5	Co-expression
										COL6A3	COL3A1	5.028774185765087E-5	Co-expression
										COL6A3	COL5A2	4.04472778991961E-5	Co-expression
										COL6A3	FN1	1.195503521493754E-4	Co-expression
										COL6A3	IGFBP5	1.012029722440958E-4	Co-expression
										COL6A3	IGFBP6	5.952754556590947E-5	Co-expression
										COL6A3	POSTN	9.679905567839761E-5	Co-expression
										COL6A3	SPARC	2.7010083790650993E-5	Co-expression
										FN1	COL1A2	1.196083251207346E-4	Co-expression
										HGF	COL1A2	9.523490527612806E-5	Co-expression
										HGF	COL3A1	1.4207633315838238E-4	Co-expression
										HGF	COL5A2	1.1105725076391814E-4	Co-expression
										HGF	COL6A3	1.2011991521451329E-4	Co-expression
										HGF	FN1	4.0766965377245587E-4	Co-expression
										HGF	SPARC	8.132655691592066E-5	Co-expression
										IGFBP5	COL1A2	1.0681009604467922E-4	Co-expression
										IGFBP5	IGFBP3	4.0660879318955937E-4	Co-expression
										SPARC	COL1A2	2.807056431192297E-5	Co-expression
										SPARC	COL5A2	3.2049588948514494E-5	Co-expression
										SPARC	FN1	1.0421566644665262E-4	Co-expression
										SPARC	IGFBP5	1.0584224875755403E-4	Co-expression
										SPARC	POSTN	8.791142996630932E-5	Co-expression
										VCAN	COL1A1	3.9853251081709647E-4	Co-expression
										VCAN	COL1A2	7.97856785013344E-5	Co-expression
										VCAN	COL3A1	1.1366031997708643E-4	Co-expression
										VCAN	COL5A1	8.0299813650634E-5	Co-expression
										VCAN	COL5A2	9.56689899457763E-5	Co-expression
										VCAN	COL6A3	8.163260153901506E-5	Co-expression
										VCAN	FN1	3.2358989651489145E-4	Co-expression
										VCAN	HGF	2.6940681823299164E-4	Co-expression
										VCAN	IGFBP5	3.1181914368011275E-4	Co-expression
										VCAN	IGFBP6	2.0464067969274284E-4	Co-expression
										VCAN	POSTN	2.683322482843559E-4	Co-expression
										VCAN	SPARC	6.889763236298767E-5	Co-expression
										COL1A1	IGF1	0.002350999044154383	Co-expression
										COL1A1	POSTN	0.002346273939685982	Co-expression
										COL3A1	COL1A1	0.0016045169903171424	Co-expression
										COL3A1	IGF1	0.0014533036595552255	Co-expression
										COL3A1	POSTN	0.0017483507994520385	Co-expression
										COL5A1	COL1A1	0.0023567999427586447	Co-expression
										COL5A1	COL3A1	0.0012407861544614263	Co-expression
										COL5A1	COL6A3	0.0014230703375194339	Co-expression
										COL5A1	SPARC	0.0012620563379608996	Co-expression
										COL5A2	COL1A1	0.0020517442774099152	Co-expression
										COL5A2	COL3A1	0.0017223011336085117	Co-expression
										COL5A2	IGF1	0.0015596894232831125	Co-expression
										COL5A2	POSTN	0.001973406621943399	Co-expression
										COL6A3	COL1A1	0.0012583815033193797	Co-expression
										COL6A3	COL3A1	0.0010964458542561699	Co-expression
										COL6A3	COL5A2	0.0012097614678720113	Co-expression
										COL6A3	FN1	0.0012928157936874399	Co-expression
										COL6A3	POSTN	0.0011075694590847245	Co-expression
										COL6A3	SPARC	0.0011086203947631443	Co-expression
										COL6A3	TGFBI	0.0012797077293233519	Co-expression
										SPARC	COL1A1	0.0012932446020782968	Co-expression
										SPARC	COL3A1	0.0010432058079082424	Co-expression
										SPARC	COL5A2	0.0013396067349582806	Co-expression
										SPARC	FN1	0.0011988786793499164	Co-expression
										SPARC	TGFBI	0.001302137049376267	Co-expression
										VCAN	COL3A1	0.0013752283495949166	Co-expression
										VCAN	COL5A1	0.001662509995922836	Co-expression
										VCAN	COL5A2	0.0016464661921250707	Co-expression
										VCAN	COL6A3	0.0012987416504304454	Co-expression
										VCAN	FN1	0.0015723912072333997	Co-expression
										VCAN	POSTN	0.0015726920611535895	Co-expression
										VCAN	SPARC	0.001217379475325106	Co-expression
										COL1A1	COL1A2	3.023842842466334E-4	Co-expression
										COL1A1	POSTN	4.1771040816780534E-4	Co-expression
										COL1A2	POSTN	2.244435925425914E-4	Co-expression
										COL3A1	COL1A1	4.4970927392372595E-4	Co-expression
										COL3A1	COL1A2	3.102936369167033E-4	Co-expression
										COL3A1	POSTN	4.485412928998721E-4	Co-expression
										COL5A1	COL1A1	2.6832795575501014E-4	Co-expression
										COL5A1	COL1A2	1.5694264746967271E-4	Co-expression
										COL5A1	COL3A1	2.3364669731785662E-4	Co-expression
										COL5A1	COL5A2	1.258860834585188E-4	Co-expression
										COL5A1	COL6A3	1.1647617114562168E-4	Co-expression
										COL5A1	SPARC	2.1753893213298745E-4	Co-expression
										COL5A2	COL1A1	2.442857566348512E-4	Co-expression
										COL5A2	COL1A2	1.48527865619109E-4	Co-expression
										COL5A2	COL3A1	2.683926216486483E-4	Co-expression
										COL5A2	POSTN	2.360823070238513E-4	Co-expression
										COL6A3	COL1A2	1.6016630219161304E-4	Co-expression
										COL6A3	COL3A1	2.1445272066013634E-4	Co-expression
										COL6A3	COL5A2	1.363594136258628E-4	Co-expression
										COL6A3	FN1	2.923561204829962E-4	Co-expression
										COL6A3	POSTN	2.521070295985984E-4	Co-expression
										COL6A3	SPARC	1.8993762505322106E-4	Co-expression
										SPARC	COL1A1	3.97528986961782E-4	Co-expression
										SPARC	COL1A2	2.5530761789379914E-4	Co-expression
										SPARC	COL3A1	3.858314947786495E-4	Co-expression
										SPARC	COL5A2	1.942811652149475E-4	Co-expression
										SPARC	TGFBI	2.043499036569459E-4	Co-expression
										COL1A1	COL1A2	0.002234387149504328	Co-expression
										COL5A1	COL1A1	0.002742323705324432	Co-expression
										COL5A1	COL3A1	0.0032797868059981057	Co-expression
										COL5A1	COL5A2	0.002959586058637302	Co-expression
										COL5A1	COL6A3	0.0026760983643872513	Co-expression
										COL5A1	FN1	0.0017671647968865176	Co-expression
										COL5A1	IGFBP3	0.002286232224591309	Co-expression
										COL5A1	POSTN	0.0027770924865643948	Co-expression
										COL5A1	TGFBI	0.0020249822304801157	Co-expression
										COL5A2	COL3A1	0.004558219504267994	Co-expression
										COL5A2	POSTN	0.0025064262093156165	Co-expression
										COL6A3	COL3A1	0.004197726948339515	Co-expression
										COL6A3	COL5A2	0.0035264727635956968	Co-expression
										COL6A3	IGFBP4	0.002262116825649074	Co-expression
										COL6A3	POSTN	0.003083590780975516	Co-expression
										FN1	COL1A2	0.0014895947354780987	Co-expression
										FN1	POSTN	0.0024493799774119706	Co-expression
										IGFBP4	COL1A1	0.003030900191685714	Co-expression
										IGFBP4	COL1A2	0.0017931244268650274	Co-expression
										IGFBP4	COL3A1	0.00238656230760602	Co-expression
										IGFBP5	IGFBP6	0.0011060828801855488	Co-expression
										SPARC	COL1A1	0.0027040029911701343	Co-expression
										SPARC	COL1A2	0.00141504220329019	Co-expression
										TGFBI	FN1	0.0022567861473655015	Co-expression
										TGFBI	POSTN	0.0025605565167021328	Co-expression
										VCAN	COL3A1	0.0031954903206928968	Co-expression
										VCAN	COL5A2	0.0027807306865751595	Co-expression
										VCAN	COL6A3	0.002469601516433014	Co-expression
										COL1A2	POSTN	2.175509497402376E-4	Co-expression
										COL3A1	COL1A2	2.1482809663416367E-4	Co-expression
										COL1A2	CD44	0.001531888446550112	Co-expression
										COL3A1	COL1A2	0.0018003601257992332	Co-expression
										COL3A1	POSTN	0.0016149529799298911	Co-expression
										COL5A1	COL1A1	0.0016431466590909117	Co-expression
										COL5A1	COL1A2	0.0010016976011842365	Co-expression
										COL5A1	COL3A1	0.0013902437567370979	Co-expression
										COL5A1	COL6A3	8.988439001278532E-4	Co-expression
										COL5A1	IGFBP2	8.642807579800267E-4	Co-expression
										COL6A3	COL1A1	0.0017377574102784947	Co-expression
										COL6A3	COL1A2	0.0011880293817822325	Co-expression
										COL6A3	COL3A1	0.0014369299062357813	Co-expression
										COL6A3	SPARC	7.762375817673095E-4	Co-expression
										HGF	POSTN	0.0013802017100848197	Co-expression
										IGFBP1	IGFBP3	0.0015907467670141203	Co-expression
										IGFBP5	FN1	0.0015420476562060814	Co-expression
										SPARC	COL1A1	0.001384782278999474	Co-expression
										SPARC	COL3A1	0.0017767222375396458	Co-expression
										SPARC	FN1	8.799087330245677E-4	Co-expression
										ADAM8	CD44	0.0019613021254964703	Co-expression
										COL1A1	COL1A2	5.74936734037925E-4	Co-expression
										COL1A1	POSTN	7.263527601929237E-4	Co-expression
										COL3A1	COL1A1	6.220878465121465E-4	Co-expression
										COL3A1	COL1A2	7.164217349097603E-4	Co-expression
										COL3A1	POSTN	9.681178371001079E-4	Co-expression
										COL5A1	COL1A1	5.563851488996096E-4	Co-expression
										COL5A1	COL6A3	8.759062173977472E-4	Co-expression
										COL5A1	IGFBP6	7.464675980611997E-4	Co-expression
										COL5A2	COL1A1	6.753493357302501E-4	Co-expression
										COL5A2	COL1A2	8.194161712743899E-4	Co-expression
										COL5A2	COL3A1	9.173493613764702E-4	Co-expression
										COL5A2	POSTN	9.330386004406709E-4	Co-expression
										COL6A3	COL1A1	0.0011414770794946406	Co-expression
										COL6A3	COL1A2	0.0012685250340914369	Co-expression
										COL6A3	COL3A1	0.0012054320439057564	Co-expression
										COL6A3	COL5A2	0.0014556638973903116	Co-expression
										HGF	IGFBP4	9.178298876649447E-4	Co-expression
										IGFBP4	COL1A1	4.280533009008083E-4	Co-expression
										IGFBP4	IGFBP6	7.776181142210396E-4	Co-expression
										IGFBP4	TGFBI	6.16560530629817E-4	Co-expression
										IGFBP6	COL1A1	8.038963242305192E-4	Co-expression
										INSR	IGFBP2	0.0012356006215045697	Co-expression
										SELE	SPARC	9.306894103596928E-4	Co-expression
										SPARC	COL1A2	5.94659346504147E-4	Co-expression
										SPARC	COL3A1	7.088827865859123E-4	Co-expression
										SPARC	COL5A2	6.987144340886576E-4	Co-expression
										VCAN	COL1A1	5.728619605164284E-4	Co-expression
										VCAN	COL1A2	5.457887080561108E-4	Co-expression
										VCAN	COL3A1	6.190935322361468E-4	Co-expression
										VCAN	COL5A1	4.668253059016425E-4	Co-expression
										VCAN	COL5A2	6.893094977567429E-4	Co-expression
										VCAN	COL6A3	0.0010407807703246503	Co-expression
										VCAN	HGF	8.740511555094648E-4	Co-expression
										VCAN	POSTN	7.108738675164079E-4	Co-expression
										COL3A1	COL1A2	7.568321636545854E-4	Co-expression
										COL3A1	IGFBP3	2.7598022150045003E-4	Co-expression
										COL5A2	IGFBP4	2.531420632030197E-4	Co-expression
										COL6A3	COL3A1	5.048299638379666E-4	Co-expression
										COL6A3	IGFBP3	1.877782000385383E-4	Co-expression
										COL6A3	IGFBP4	1.578063762249619E-4	Co-expression
										HGF	SPARC	3.3878833547315617E-4	Co-expression
										IGFBP2	IGFBP6	5.011458254282383E-4	Co-expression
										IGFBP3	COL1A2	3.0204071615394106E-4	Co-expression
										IGFBP4	IGFBP3	1.53447488042699E-4	Co-expression
										IGFBP4	IGFBP5	3.8525202811366503E-4	Co-expression
										IGFBP5	IGFBP3	3.628519704022593E-4	Co-expression
										SELE	COL6A3	3.1723293604602024E-4	Co-expression
										SELE	IGFBP3	1.7462429528831812E-4	Co-expression
										SPARC	IGFBP3	1.619874147962838E-4	Co-expression
										COL1A1	COL1A2	0.0010372042850726355	Co-expression
										COL1A1	FN1	0.0016270329581093345	Co-expression
										COL1A2	IGF1	7.827939794707668E-4	Co-expression
										COL1A2	POSTN	8.376984698839394E-4	Co-expression
										COL3A1	COL1A1	0.0017746102745334561	Co-expression
										COL3A1	COL1A2	0.0011229004954844148	Co-expression
										COL3A1	FN1	0.0016555658682977535	Co-expression
										COL3A1	TGFBI	5.923560993815679E-4	Co-expression
										COL5A1	COL1A1	9.957752895276826E-4	Co-expression
										COL5A1	COL1A2	5.32915332045724E-4	Co-expression
										COL5A1	COL3A1	9.428152303423662E-4	Co-expression
										COL5A1	COL5A2	5.032923066783813E-4	Co-expression
										COL5A1	COL6A3	4.8342458910635266E-4	Co-expression
										COL5A1	FN1	8.378305903243006E-4	Co-expression
										COL5A1	IGF1	7.121005494776759E-4	Co-expression
										COL5A1	POSTN	7.835174209252565E-4	Co-expression
										COL5A1	SPARC	6.498476951977671E-4	Co-expression
										COL5A1	TGFBI	3.258485995219551E-4	Co-expression
										COL5A2	COL1A1	9.179737312247773E-4	Co-expression
										COL5A2	COL1A2	5.266064898590153E-4	Co-expression
										COL5A2	COL3A1	9.742999445366675E-4	Co-expression
										COL5A2	FN1	8.499250194118347E-4	Co-expression
										COL5A2	IGF1	7.438042286888225E-4	Co-expression
										COL5A2	POSTN	7.685089278472333E-4	Co-expression
										COL6A3	COL1A1	8.959047558467112E-4	Co-expression
										COL6A3	COL1A2	5.377538937293691E-4	Co-expression
										COL6A3	COL3A1	9.6556735469472E-4	Co-expression
										COL6A3	COL5A2	5.336362210354046E-4	Co-expression
										COL6A3	FN1	9.831793618781148E-4	Co-expression
										COL6A3	IGF1	8.183953939914861E-4	Co-expression
										COL6A3	POSTN	7.120245832631167E-4	Co-expression
										COL6A3	SPARC	6.106790895602647E-4	Co-expression
										COL6A3	TGFBI	3.968290906466221E-4	Co-expression
										FN1	COL1A2	9.091283467474525E-4	Co-expression
										FN1	POSTN	0.0014523552719844647	Co-expression
										IGF1	POSTN	0.0012899234611924743	Co-expression
										IGFBP3	TGFBI	5.3347298483356E-4	Co-expression
										IGFBP4	IGFBP6	5.702116439727157E-4	Co-expression
										SPARC	COL1A1	0.0012494794131990095	Co-expression
										SPARC	COL1A2	7.955501654465687E-4	Co-expression
										SPARC	COL3A1	0.0013329350456920952	Co-expression
										SPARC	COL5A2	6.449434987047429E-4	Co-expression
										SPARC	IGF1	9.648492004887634E-4	Co-expression
										SPARC	TGFBI	4.1900110659811636E-4	Co-expression
										TGFBI	COL1A1	6.421715219219651E-4	Co-expression
										TGFBI	COL1A2	3.5320631237114393E-4	Co-expression
										TGFBI	FN1	6.265252772794747E-4	Co-expression
										TGFBI	IGF1	4.994844545938747E-4	Co-expression
										VCAN	CD44	0.0010707868214752307	Co-expression
										VCAN	COL1A2	4.742860358138012E-4	Co-expression
										VCAN	COL3A1	8.643514897403918E-4	Co-expression
										VCAN	COL5A1	4.575914574103945E-4	Co-expression
										VCAN	COL5A2	4.931010743574405E-4	Co-expression
										VCAN	COL6A3	5.298710315769946E-4	Co-expression
										VCAN	FN1	9.03157706147961E-4	Co-expression
										VCAN	IGFBP3	6.991414425495437E-4	Co-expression
										VCAN	POSTN	7.957112745944058E-4	Co-expression
										COL1A1	COL1A2	0.00214670827300571	Co-expression
										COL1A2	POSTN	0.002042978588295352	Co-expression
										COL3A1	COL1A1	0.002243079121093706	Co-expression
										COL3A1	COL1A2	0.0018576614706119518	Co-expression
										COL3A1	FN1	0.00195962020046766	Co-expression
										COL3A1	TGFBI	0.0011495875940928295	Co-expression
										COL5A1	COL1A1	0.0018552322110459733	Co-expression
										COL5A1	COL1A2	0.001550599269353595	Co-expression
										COL5A1	COL3A1	0.0015886184485540773	Co-expression
										COL5A1	COL5A2	0.0013800122290413771	Co-expression
										COL5A1	COL6A3	0.0014166729791928554	Co-expression
										COL5A1	FN1	0.0016029698456646645	Co-expression
										COL5A1	IGFBP4	0.001282936649368736	Co-expression
										COL5A1	POSTN	0.0017193095653326538	Co-expression
										COL5A1	SPARC	0.0014727494654851849	Co-expression
										COL5A1	TGFBI	9.075613796677202E-4	Co-expression
										COL5A2	COL1A1	0.0017699203505028862	Co-expression
										COL5A2	COL1A2	0.0015221838964626425	Co-expression
										COL5A2	COL3A1	0.0015937509216789587	Co-expression
										COL5A2	FN1	0.001583887514722835	Co-expression
										COL5A2	IGFBP4	0.0012352369354764886	Co-expression
										COL5A2	POSTN	0.001746637273535009	Co-expression
										COL5A2	TGFBI	8.910297801302588E-4	Co-expression
										COL6A3	COL1A1	0.0019167618171321346	Co-expression
										COL6A3	COL1A2	0.0016858037161449715	Co-expression
										COL6A3	COL3A1	0.0017369943056262322	Co-expression
										COL6A3	COL5A2	0.0014839667828442453	Co-expression
										COL6A3	FN1	0.001777628451885956	Co-expression
										COL6A3	IGFBP4	0.0014216163779901495	Co-expression
										COL6A3	SPARC	0.0017151841300743892	Co-expression
										COL6A3	TGFBI	0.0010233027774358974	Co-expression
										FN1	COL1A2	0.0018803020138292827	Co-expression
										IGFBP3	TGFBI	0.0014427222649618639	Co-expression
										IGFBP4	COL1A1	0.0018796410510908555	Co-expression
										IGFBP4	COL1A2	0.001494604916098601	Co-expression
										IGFBP4	COL3A1	0.001517590294031476	Co-expression
										IGFBP4	FN1	0.0015836959595699558	Co-expression
										IGFBP4	TGFBI	9.572665750055847E-4	Co-expression
										SPARC	COL1A1	0.002006370467080419	Co-expression
										SPARC	COL1A2	0.0017626169780459741	Co-expression
										SPARC	COL3A1	0.0017573135051777726	Co-expression
										SPARC	COL5A2	0.0014917579918745866	Co-expression
										SPARC	FN1	0.0018283721384111003	Co-expression
										SPARC	IGFBP3	0.0018607419468169976	Co-expression
										SPARC	IGFBP4	0.0014465075613524579	Co-expression
										SPARC	TGFBI	0.0010306088965208108	Co-expression
										TGFBI	COL1A1	0.001337648327347026	Co-expression
										TGFBI	COL1A2	0.0011349093482500628	Co-expression
										TGFBI	POSTN	0.0012838139755129597	Co-expression
										COL1A1	COL1A2	2.2700950281838797E-4	Co-expression
										COL1A1	POSTN	5.992167854746377E-4	Co-expression
										COL1A2	POSTN	1.8505834126120358E-4	Co-expression
										COL3A1	COL1A1	4.3589452002299833E-4	Co-expression
										COL3A1	COL1A2	1.289891237194237E-4	Co-expression
										COL3A1	FN1	2.9278843241289633E-4	Co-expression
										COL3A1	POSTN	3.4761591542969994E-4	Co-expression
										COL5A1	COL1A1	2.745683173578514E-4	Co-expression
										COL5A1	COL1A2	8.331589242202919E-5	Co-expression
										COL5A1	COL3A1	1.5958724490204202E-4	Co-expression
										COL5A1	COL5A2	8.250600388247796E-5	Co-expression
										COL5A1	COL6A3	7.446683347012049E-5	Co-expression
										COL5A1	FN1	2.105954499494227E-4	Co-expression
										COL5A1	POSTN	2.3272723174516452E-4	Co-expression
										COL5A1	SPARC	7.255347305668049E-5	Co-expression
										COL5A2	COL1A1	2.1087994041484132E-4	Co-expression
										COL5A2	COL1A2	6.509559930819343E-5	Co-expression
										COL5A2	COL3A1	1.2361860943478582E-4	Co-expression
										COL5A2	FN1	1.575558789926191E-4	Co-expression
										COL5A2	IGFBP3	7.440488681678713E-5	Co-expression
										COL5A2	POSTN	1.760759637572997E-4	Co-expression
										COL6A3	COL1A1	1.9701432431331323E-4	Co-expression
										COL6A3	COL1A2	5.992267686375107E-5	Co-expression
										COL6A3	COL3A1	1.1600089824505443E-4	Co-expression
										COL6A3	COL5A2	5.843017027304826E-5	Co-expression
										COL6A3	FN1	1.4587982810088253E-4	Co-expression
										COL6A3	IGF1	1.1090578155691628E-4	Co-expression
										COL6A3	IGFBP3	6.943723054642553E-5	Co-expression
										COL6A3	IGFBP4	4.481873606309128E-5	Co-expression
										COL6A3	IGFBP5	1.0710175729057537E-4	Co-expression
										COL6A3	IGFBP6	9.387187636057062E-5	Co-expression
										COL6A3	POSTN	1.6329525986836182E-4	Co-expression
										COL6A3	SPARC	5.2190723153816505E-5	Co-expression
										FN1	COL1A2	1.6271177308136407E-4	Co-expression
										FN1	POSTN	4.55637631269031E-4	Co-expression
										IGFBP2	IGFBP4	1.67775480198798E-4	Co-expression
										IGFBP2	IGFBP5	6.889538577531233E-4	Co-expression
										IGFBP3	COL1A2	7.258458586273332E-5	Co-expression
										IGFBP3	TGFBI	1.5152114606521646E-4	Co-expression
										IGFBP4	IGF1R	2.3619531842612E-4	Co-expression
										IGFBP4	IGFBP5	1.8497271872398147E-4	Co-expression
										IGFBP4	IGFBP6	1.8620115819257505E-4	Co-expression
										IGFBP5	COL1A2	1.1805624273831053E-4	Co-expression
										IGFBP6	IGF1	4.009751968807504E-4	Co-expression
										SELE	COL5A1	1.7447528645116137E-4	Co-expression
										SELE	COL5A2	1.1900493997590785E-4	Co-expression
										SELE	SPARC	1.2517326447878494E-4	Co-expression
										SPARC	COL1A1	1.970176243362368E-4	Co-expression
										SPARC	COL1A2	5.8622895172960825E-5	Co-expression
										SPARC	COL3A1	1.1119175584559194E-4	Co-expression
										SPARC	COL5A2	5.567696589614465E-5	Co-expression
										SPARC	FN1	1.3978424654935675E-4	Co-expression
										SPARC	IGF1	1.1996826177552621E-4	Co-expression
										SPARC	IGFBP3	7.011628148646728E-5	Co-expression
										SPARC	IGFBP6	1.1053416098984645E-4	Co-expression
										SPARC	POSTN	1.5652903768701497E-4	Co-expression
										VCAN	COL1A1	2.984910619542096E-4	Co-expression
										VCAN	COL1A2	8.505731926703376E-5	Co-expression
										VCAN	COL3A1	1.569989348360426E-4	Co-expression
										VCAN	COL5A1	1.0150455042402564E-4	Co-expression
										VCAN	COL5A2	8.004074431153528E-5	Co-expression
										VCAN	COL6A3	7.339163733221716E-5	Co-expression
										VCAN	FN1	2.269462325947094E-4	Co-expression
										VCAN	IGFBP3	1.0864542017188661E-4	Co-expression
										VCAN	POSTN	2.3566978384024774E-4	Co-expression
										VCAN	SPARC	7.437474739879089E-5	Co-expression
										COL1A1	COL1A2	2.6663551367947194E-4	Co-expression
										COL1A2	POSTN	2.5373809740568735E-4	Co-expression
										COL3A1	COL1A1	6.508547886750635E-4	Co-expression
										COL3A1	COL1A2	2.108213913318048E-4	Co-expression
										COL3A1	FN1	5.134832300697219E-4	Co-expression
										COL3A1	POSTN	6.504297599151792E-4	Co-expression
										COL5A1	COL1A1	3.0848043795014574E-4	Co-expression
										COL5A1	COL1A2	1.0335631896559481E-4	Co-expression
										COL5A1	COL3A1	2.7404150723572704E-4	Co-expression
										COL5A1	COL5A2	9.509266202453577E-5	Co-expression
										COL5A1	COL6A3	1.0685498136804383E-4	Co-expression
										COL5A1	FN1	2.7105624368263813E-4	Co-expression
										COL5A1	IGFBP6	1.4047384001971222E-4	Co-expression
										COL5A1	POSTN	3.2664177575196946E-4	Co-expression
										COL5A1	SPARC	8.926259186566249E-5	Co-expression
										COL5A2	COL1A1	2.164393614380141E-4	Co-expression
										COL5A2	COL1A2	7.27136264237787E-5	Co-expression
										COL5A2	COL3A1	1.8482362128338073E-4	Co-expression
										COL5A2	FN1	2.0075579546311402E-4	Co-expression
										COL5A2	IGFBP3	9.2381925807011E-5	Co-expression
										COL5A2	IGFBP6	9.185751768997347E-5	Co-expression
										COL5A2	POSTN	2.2930353682616602E-4	Co-expression
										COL6A3	COL1A1	2.430287079742306E-4	Co-expression
										COL6A3	COL1A2	8.233812355315272E-5	Co-expression
										COL6A3	COL3A1	2.1716417374054856E-4	Co-expression
										COL6A3	COL5A2	7.32009640873409E-5	Co-expression
										COL6A3	FN1	2.0531528959070544E-4	Co-expression
										COL6A3	IGF1	1.5378046958927665E-4	Co-expression
										COL6A3	IGFBP3	8.953492326665233E-5	Co-expression
										COL6A3	IGFBP4	6.271692134352781E-5	Co-expression
										COL6A3	IGFBP5	1.474666664141614E-4	Co-expression
										COL6A3	IGFBP6	1.1744928251954304E-4	Co-expression
										COL6A3	POSTN	2.559071598965965E-4	Co-expression
										COL6A3	SPARC	7.186353930920449E-5	Co-expression
										FN1	COL1A2	2.0844916641951823E-4	Co-expression
										IGFBP2	IGFBP4	1.3811569039696167E-4	Co-expression
										IGFBP2	IGFBP5	6.535458325089522E-4	Co-expression
										IGFBP3	COL1A2	9.63733002897164E-5	Co-expression
										IGFBP3	FN1	3.516102503000821E-4	Co-expression
										IGFBP3	TGFBI	1.7279499012233876E-4	Co-expression
										IGFBP4	COL1A2	5.251653297332122E-5	Co-expression
										IGFBP4	IGFBP5	1.7742366506746482E-4	Co-expression
										IGFBP4	IGFBP6	1.390409897504487E-4	Co-expression
										IGFBP6	COL1A2	1.0300417629290435E-4	Co-expression
										SELE	IGFBP6	3.016037415728107E-4	Co-expression
										SPARC	COL1A1	2.2206763053656683E-4	Co-expression
										SPARC	COL1A2	7.328263391283227E-5	Co-expression
										SPARC	COL3A1	1.9127225839273959E-4	Co-expression
										SPARC	COL5A2	6.508596185473348E-5	Co-expression
										SPARC	FN1	1.724792490605174E-4	Co-expression
										SPARC	IGF1	1.4478141132424498E-4	Co-expression
										SPARC	IGFBP3	8.388840601097608E-5	Co-expression
										SPARC	IGFBP6	9.814229427977134E-5	Co-expression
										SPARC	POSTN	2.2435230217601187E-4	Co-expression
										VCAN	COL1A2	9.615922922300048E-5	Co-expression
										VCAN	COL5A1	1.1851804565258214E-4	Co-expression
										VCAN	COL5A2	9.196276273759356E-5	Co-expression
										VCAN	COL6A3	9.099204719545636E-5	Co-expression
										VCAN	FN1	2.9215535129354856E-4	Co-expression
										VCAN	SPARC	9.231598858016842E-5	Co-expression
										FN1	COL1A2	9.159535137638917E-4	Co-expression
										IGFBP3	COL1A2	7.367393367944848E-4	Co-expression
										IGFBP3	FN1	9.236990822520754E-4	Co-expression
										IGFBP5	IGFBP6	9.108795920411028E-4	Co-expression
										IGFBP6	POSTN	3.1909816178791496E-4	Co-expression
										COL5A1	SPARC	8.777770723623524E-4	Co-expression
										COL5A2	COL3A1	9.196952525418489E-4	Co-expression
										HGF	COL6A3	0.0012414289940646584	Co-expression
										IGFBP2	COL1A1	0.0012747027101635746	Co-expression
										IGFBP4	IGF1R	0.001295664999432758	Co-expression
										IGFBP4	IGFBP5	0.0015076094417200427	Co-expression
										COL1A1	COL1A2	2.6224195512429836E-4	Co-expression
										COL1A1	FN1	2.566693514659616E-4	Co-expression
										COL1A1	POSTN	2.761935663851218E-4	Co-expression
										COL3A1	COL1A1	3.47350964368963E-4	Co-expression
										COL3A1	COL1A2	2.37716717167518E-4	Co-expression
										COL3A1	FN1	2.6301063941296235E-4	Co-expression
										COL3A1	POSTN	2.621824208378242E-4	Co-expression
										COL5A1	COL1A1	2.181807355053779E-4	Co-expression
										COL5A1	COL1A2	1.543789530271131E-4	Co-expression
										COL5A1	COL3A1	1.9132429559281028E-4	Co-expression
										COL5A1	COL5A2	1.271173682836573E-4	Co-expression
										COL5A1	COL6A3	1.3577287290010258E-4	Co-expression
										COL5A1	FN1	1.4566091167458767E-4	Co-expression
										COL5A1	POSTN	1.2056982634610033E-4	Co-expression
										COL5A1	SPARC	1.0798473713133133E-4	Co-expression
										COL5A1	TGFBI	1.0161080826789913E-4	Co-expression
										COL5A2	COL1A1	2.2489467034062614E-4	Co-expression
										COL5A2	COL1A2	1.534595314708466E-4	Co-expression
										COL5A2	COL3A1	2.1455567793269212E-4	Co-expression
										COL5A2	FN1	1.723443390029517E-4	Co-expression
										COL5A2	POSTN	1.8988342002686904E-4	Co-expression
										COL5A2	TGFBI	1.112914206667437E-4	Co-expression
										COL6A3	COL1A1	2.2050420257908488E-4	Co-expression
										COL6A3	COL1A2	1.774969142587818E-4	Co-expression
										COL6A3	COL3A1	2.065803282336697E-4	Co-expression
										COL6A3	COL5A2	1.3015640488275938E-4	Co-expression
										COL6A3	FN1	1.522876896869861E-4	Co-expression
										COL6A3	IGFBP4	1.0956166655656365E-4	Co-expression
										COL6A3	SPARC	1.1692308679804513E-4	Co-expression
										FN1	COL1A2	1.6877293949393962E-4	Co-expression
										FN1	POSTN	2.326300528292301E-4	Co-expression
										IGFBP1	IGFBP3	1.0500518477787666E-4	Co-expression
										IGFBP4	COL1A2	1.0714174221491772E-4	Co-expression
										SELE	SPARC	1.37270108734363E-4	Co-expression
										SPARC	COL1A1	1.9283529980312133E-4	Co-expression
										SPARC	COL1A2	1.3799359900776645E-4	Co-expression
										SPARC	COL3A1	1.8828071242716195E-4	Co-expression
										SPARC	COL5A2	1.1148815260283506E-4	Co-expression
										SPARC	FN1	1.3623881018682361E-4	Co-expression
										SPARC	POSTN	1.1752452034627328E-4	Co-expression
										TGFBI	FN1	1.6735692707021225E-4	Co-expression
										VCAN	COL1A1	1.953607888431779E-4	Co-expression
										VCAN	COL3A1	1.6630393939861393E-4	Co-expression
										VCAN	COL5A1	1.0379002908410419E-4	Co-expression
										VCAN	COL5A2	1.1754475828635592E-4	Co-expression
										VCAN	COL6A3	1.098404868946222E-4	Co-expression
										VCAN	SPARC	8.89921988478855E-5	Co-expression
										COL3A1	COL1A2	0.0010772099703098693	Co-expression
										COL3A1	FN1	0.0010430830439010627	Co-expression
										COL5A1	IGFBP4	5.773748903993786E-4	Co-expression
										FN1	COL1A2	9.750639272097819E-4	Co-expression
										HGF	SPARC	6.181324583135588E-4	Co-expression
										SELE	COL3A1	8.282215820757349E-4	Co-expression
										VCAN	TGFBI	7.102698035639277E-4	Co-expression
										COL3A1	COL1A2	4.8086235647517396E-4	Co-expression
										IGFBP2	IGFBP5	9.637693815374082E-5	Co-expression
										TGFBI	FN1	1.0367698663937528E-4	Co-expression
										COL1A1	COL1A2	0.0014173345679335337	Co-expression
										COL3A1	COL1A2	0.0012297676274039759	Co-expression
										COL3A1	FN1	0.0010212899243154355	Co-expression
										COL3A1	POSTN	0.0011652681910598664	Co-expression
										COL5A2	COL1A2	0.0010897716243086133	Co-expression
										COL5A2	COL3A1	0.0010354834709879663	Co-expression
										COL5A2	FN1	8.266222224888767E-4	Co-expression
										FN1	COL1A2	9.217612049901397E-4	Co-expression
										FN1	POSTN	0.001123511612731028	Co-expression
										IGFBP3	IGF1	5.892637077514295E-4	Co-expression
										IGFBP5	IGF1	6.489546275704995E-4	Co-expression
										IGFBP5	IGFBP3	6.766284456525234E-4	Co-expression
										SPARC	COL1A1	0.0011362524022783622	Co-expression
										SPARC	COL1A2	0.0016961768143674972	Co-expression
										SPARC	COL3A1	0.00134277223576433	Co-expression
										SPARC	COL5A2	0.001100090275505733	Co-expression
										SPARC	FN1	8.669171912961598E-4	Co-expression
										SPARC	TGFBI	9.551364922120752E-4	Co-expression
										VCAN	TGFBI	9.91097993883071E-4	Co-expression
										ADAM8	IGF1R	3.551697875175761E-4	Co-expression
										VCAN	TGFBI	0.0010860817441012136	Co-expression
										IGFBP4	COL1A1	5.516538682911722E-4	Co-expression
										SELE	IGFBP1	6.362327163125557E-4	Co-expression
										VCAN	INSR	4.790180806448904E-4	Co-expression
										VCAN	TGFBI	1.6325291619265564E-4	Co-expression
										COL5A2	FN1	0.0015836948487632848	Co-expression
										VCAN	FN1	3.100772863058478E-4	Co-expression
										VCAN	TGFBI	2.0037551674765316E-4	Co-expression
										COL3A1	COL1A2	0.0021948319646918953	Co-expression
										COL5A1	COL1A1	0.0020992858657932056	Co-expression
										COL5A1	COL1A2	0.001607453608222074	Co-expression
										COL5A1	COL3A1	0.001906523532207289	Co-expression
										COL6A3	COL3A1	5.839885935334114E-4	Co-expression
										COL6A3	SPARC	3.8396634798298424E-4	Co-expression
										IGFBP2	IGFBP4	4.2885937667908015E-4	Co-expression
										SPARC	COL1A2	0.001169632042633389	Co-expression
										SPARC	COL3A1	0.0012421902142944964	Co-expression
										COL1A1	COL1A2	2.0950465016942424E-4	Co-expression
										COL1A1	POSTN	3.6241700000773385E-4	Co-expression
										COL1A2	POSTN	1.78638074364365E-4	Co-expression
										COL3A1	COL1A1	3.181516075520392E-4	Co-expression
										COL3A1	COL1A2	1.547346102504163E-4	Co-expression
										COL3A1	FN1	1.5171292346358856E-4	Co-expression
										COL3A1	POSTN	2.624404302478314E-4	Co-expression
										COL5A1	COL1A1	2.0510974327667394E-4	Co-expression
										COL5A1	COL1A2	8.635235494921199E-5	Co-expression
										COL5A1	COL3A1	1.2459535991924864E-4	Co-expression
										COL5A1	COL5A2	7.816551674949322E-5	Co-expression
										COL5A1	COL6A3	6.131397645254275E-5	Co-expression
										COL5A1	FN1	1.0258939797096943E-4	Co-expression
										COL5A1	POSTN	1.484683089872781E-4	Co-expression
										COL5A1	SPARC	6.575043373362933E-5	Co-expression
										COL5A1	TGFBI	7.728055459410123E-5	Co-expression
										COL5A2	COL1A1	1.9311830292440332E-4	Co-expression
										COL5A2	COL1A2	9.385675793299935E-5	Co-expression
										COL5A2	COL3A1	1.3570204470600094E-4	Co-expression
										COL5A2	FN1	1.091791415050287E-4	Co-expression
										COL5A2	POSTN	1.623144960092857E-4	Co-expression
										COL6A3	COL1A1	1.4270382313512822E-4	Co-expression
										COL6A3	COL1A2	7.719207387280254E-5	Co-expression
										COL6A3	COL3A1	1.1476530586457976E-4	Co-expression
										COL6A3	COL5A2	6.563130454378469E-5	Co-expression
										COL6A3	FN1	7.260709568839004E-5	Co-expression
										COL6A3	POSTN	1.354169678961975E-4	Co-expression
										COL6A3	SPARC	6.456393644183372E-5	Co-expression
										FN1	COL1A2	1.1742797388266295E-4	Co-expression
										FN1	POSTN	2.0724918800811267E-4	Co-expression
										HGF	IGFBP6	1.2388160051372623E-4	Co-expression
										IGFBP2	IGFBP5	5.224149349005783E-4	Co-expression
										IGFBP3	TGFBI	2.480946572638886E-4	Co-expression
										IGFBP4	IGF1	5.956262801456376E-5	Co-expression
										IGFBP4	IGFBP5	1.1113876696728466E-4	Co-expression
										IGFBP4	IGFBP6	3.912681366530081E-5	Co-expression
										IGFBP6	IGF1	5.341798236326661E-5	Co-expression
										SPARC	COL1A1	1.5503996729948228E-4	Co-expression
										SPARC	COL1A2	8.27400104978184E-5	Co-expression
										SPARC	COL3A1	1.2337233925937538E-4	Co-expression
										SPARC	COL5A2	7.098519732602638E-5	Co-expression
										SPARC	POSTN	1.3773109297371208E-4	Co-expression
										TGFBI	FN1	1.2387208016371588E-4	Co-expression
										VCAN	COL1A2	1.1670002863915044E-4	Co-expression
										VCAN	COL3A1	1.6853574346414708E-4	Co-expression
										VCAN	COL5A1	9.252283294262582E-5	Co-expression
										VCAN	COL5A2	1.0613353333241548E-4	Co-expression
										VCAN	COL6A3	8.442690289522103E-5	Co-expression
										VCAN	FN1	1.334683261288902E-4	Co-expression
										VCAN	POSTN	2.0653647015986986E-4	Co-expression
										VCAN	SPARC	9.109868843285048E-5	Co-expression
										COL3A1	IGFBP6	7.160048829869986E-4	Co-expression
										COL6A3	COL1A1	5.082281511709591E-4	Co-expression
										COL6A3	COL1A2	4.047168930206818E-4	Co-expression
										COL6A3	COL3A1	5.804518706319709E-4	Co-expression
										COL6A3	IGFBP6	2.48696832733845E-4	Co-expression
										COL6A3	SPARC	4.872649732886218E-4	Co-expression
										IGFBP2	POSTN	3.7208185214661485E-4	Co-expression
										IGFBP6	COL1A2	4.8640896213376266E-4	Co-expression
										SELE	COL5A2	7.78907760046033E-4	Co-expression
										SPARC	COL1A2	0.0010517467082697947	Co-expression
										SPARC	IGFBP6	6.189059161540344E-4	Co-expression
										VCAN	IGFBP4	5.000649018846281E-4	Co-expression
										COL1A1	COL1A2	5.145911692121073E-4	Co-expression
										COL1A1	IGF1	4.380482340594211E-4	Co-expression
										COL1A2	POSTN	4.592745631238521E-4	Co-expression
										COL3A1	COL1A1	4.6372441553244395E-4	Co-expression
										COL3A1	COL1A2	4.118551940696139E-4	Co-expression
										COL3A1	POSTN	4.05807177382932E-4	Co-expression
										COL3A1	TGFBI	1.9273655316352312E-4	Co-expression
										COL5A1	COL1A1	1.919586510719729E-4	Co-expression
										COL5A1	COL1A2	1.285791256495285E-4	Co-expression
										COL5A1	COL3A1	1.394789765237516E-4	Co-expression
										COL5A1	COL5A2	1.0094054231210896E-4	Co-expression
										COL5A1	COL6A3	7.669870653863764E-5	Co-expression
										COL5A1	FN1	1.4409784040102244E-4	Co-expression
										COL5A1	IGF1	1.2070393669773973E-4	Co-expression
										COL5A1	IGFBP5	1.3680845234819648E-4	Co-expression
										COL5A1	IGFBP6	1.0057261813122875E-4	Co-expression
										COL5A1	POSTN	1.402859424606106E-4	Co-expression
										COL5A1	SPARC	6.840804042083851E-5	Co-expression
										COL5A1	TGFBI	7.446140318026083E-5	Co-expression
										COL5A2	COL3A1	2.7277717810747824E-4	Co-expression
										COL5A2	TGFBI	1.4077422731640624E-4	Co-expression
										COL6A3	COL1A1	2.325575750728861E-4	Co-expression
										COL6A3	COL1A2	2.469778378240464E-4	Co-expression
										COL6A3	COL3A1	2.2699420770829292E-4	Co-expression
										COL6A3	POSTN	2.1909762425336929E-4	Co-expression
										COL6A3	TGFBI	1.1649045525313851E-4	Co-expression
[truncated: 4,601 more rows]

## Sheet: S7
Gene Ontology of the Hub Genes
source	term_name	term_id	highlighted	adjusted_p_value	negative_log10_of_adjusted_p_value	term_size	query_size	intersection_size	effective_domain_size	intersections
GO:MF	extracellular matrix structural constituent	GO:0005201	TRUE	0.00110347	2.95724	167	5	3	20212	FN1,COL1A2,POSTN
GO:MF	glycosaminoglycan binding	GO:0005539	TRUE	0.00356988	2.44735	247	5	3	20212	FN1,CD44,POSTN
GO:MF	collagen binding	GO:0005518	TRUE	0.0230037	1.6382	69	5	2	20212	FN1,CD44
GO:MF	cell adhesion molecule binding	GO:0050839	TRUE	0.0411296	1.38585	561	5	3	20212	FN1,IGF1,POSTN
GO:BP	tissue development	GO:0009888	TRUE	0.0063002	2.20065	2010	5	5	21031	FN1,COL1A2,IGF1,CD44,POSTN
GO:BP	regulation of cell adhesion	GO:0030155	TRUE	0.00715923	2.14513	778	5	4	21031	FN1,IGF1,CD44,POSTN
GO:BP	developmental cell growth	GO:0048588	TRUE	0.0104813	1.97959	233	5	3	21031	FN1,IGF1,POSTN
GO:BP	cell-matrix adhesion	GO:0007160	TRUE	0.0107532	1.96846	235	5	3	21031	FN1,CD44,POSTN
GO:BP	regulation of ERK1 and ERK2 cascade	GO:0070372	TRUE	0.0203861	1.69066	291	5	3	21031	FN1,IGF1,CD44
GO:BP	ERK1 and ERK2 cascade	GO:0070371	FALSE	0.0258333	1.58782	315	5	3	21031	FN1,IGF1,CD44
GO:BP	positive regulation of smooth muscle cell migration	GO:0014911	TRUE	0.0265002	1.57675	39	5	2	21031	IGF1,POSTN
GO:BP	cell surface receptor signaling pathway	GO:0007166	TRUE	0.0330368	1.481	2799	5	5	21031	FN1,COL1A2,IGF1,CD44,POSTN
GO:BP	cell-substrate adhesion	GO:0031589	FALSE	0.0356836	1.44753	351	5	3	21031	FN1,CD44,POSTN
GO:CC	collagen-containing extracellular matrix	GO:0062023	TRUE	0.0151207	1.82043	425	5	3	22097	FN1,COL1A2,POSTN
GO:CC	extracellular space	GO:0005615	TRUE	0.0163946	1.7853	3303	5	5	22097	FN1,COL1A2,IGF1,CD44,POSTN
GO:CC	platelet alpha granule lumen	GO:0031093	TRUE	0.0192414	1.71576	66	5	2	22097	FN1,IGF1
GO:CC	extracellular matrix	GO:0031012	FALSE	0.0334281	1.47589	555	5	3	22097	FN1,COL1A2,POSTN
GO:CC	external encapsulating structure	GO:0030312	FALSE	0.0336071	1.47357	556	5	3	22097	FN1,COL1A2,POSTN
GO:CC	platelet alpha granule	GO:0031091	FALSE	0.0358481	1.44553	90	5	2	22097	FN1,IGF1
KEGG	Proteoglycans in cancer	KEGG:05205	FALSE	1.77892e-05	4.74984	205	4	4	8484	FN1,COL1A2,IGF1,CD44
KEGG	ECM-receptor interaction	KEGG:04512	FALSE	0.000237962	3.62349	89	4	3	8484	FN1,COL1A2,CD44
KEGG	Focal adhesion	KEGG:04510	FALSE	0.00280736	2.5517	202	4	3	8484	FN1,COL1A2,IGF1
KEGG	PI3K-Akt signaling pathway	KEGG:04151	FALSE	0.0152525	1.81666	356	4	3	8484	FN1,COL1A2,IGF1
KEGG	AGE-RAGE signaling pathway in diabetic complications	KEGG:04933	FALSE	0.0436459	1.36006	100	4	2	8484	FN1,COL1A2
KEGG	Amoebiasis	KEGG:05146	FALSE	0.0445206	1.35144	101	4	2	8484	FN1,COL1A2
REAC	Integrin cell surface interactions	REAC:R-HSA-216083	FALSE	0.000301481	3.52074	84	4	3	10842	FN1,COL1A2,CD44
REAC	Degradation of the extracellular matrix	REAC:R-HSA-1474228	FALSE	0.00141064	2.85058	140	4	3	10842	FN1,COL1A2,CD44
REAC	Hemostasis	REAC:R-HSA-109582	FALSE	0.00247214	2.60693	672	4	4	10842	FN1,COL1A2,IGF1,CD44
REAC	Cell surface interactions at the vascular wall	REAC:R-HSA-202733	FALSE	0.00353384	2.45175	190	4	3	10842	FN1,COL1A2,CD44
REAC	Syndecan interactions	REAC:R-HSA-3000170	FALSE	0.00558832	2.25272	26	4	2	10842	FN1,COL1A2
REAC	MET activates PTK2 signaling	REAC:R-HSA-8874081	FALSE	0.00747607	2.12633	30	4	2	10842	FN1,COL1A2
REAC	Platelet activation, signaling and aggregation	REAC:R-HSA-76002	FALSE	0.00884284	2.05341	258	4	3	10842	FN1,COL1A2,IGF1
REAC	Platelet Aggregation (Plug Formation)	REAC:R-HSA-76009	FALSE	0.0120701	1.91829	38	4	2	10842	FN1,COL1A2
REAC	MET promotes cell motility	REAC:R-HSA-8875878	FALSE	0.0133889	1.87326	40	4	2	10842	FN1,COL1A2
REAC	Extracellular matrix organization	REAC:R-HSA-1474244	FALSE	0.0134733	1.87053	297	4	3	10842	FN1,COL1A2,CD44
REAC	Non-integrin membrane-ECM interactions	REAC:R-HSA-3000171	FALSE	0.0283112	1.54804	58	4	2	10842	FN1,COL1A2
REAC	ECM proteoglycans	REAC:R-HSA-3000178	FALSE	0.0474282	1.32396	75	4	2	10842	FN1,COL1A2
REAC	Signaling by MET	REAC:R-HSA-6806834	FALSE	0.048704	1.31244	76	4	2	10842	FN1,COL1A2
WP	Inflammatory response pathway	WP:WP453	FALSE	0.0108701	1.96377	30	5	2	8286	FN1,COL1A2
WP	Focal adhesion	WP:WP306	FALSE	0.0112031	1.95066	198	5	3	8286	FN1,COL1A2,IGF1
WP	miRNA targets in ECM and membrane receptors	WP:WP2911	FALSE	0.0175332	1.75614	38	5	2	8286	FN1,COL1A2
WP	TROP2 regulatory signaling	WP:WP5300	FALSE	0.0235595	1.62783	44	5	2	8286	FN1,IGF1
WP	Focal adhesion PI3K Akt mTOR signaling pathway	WP:WP3932	FALSE	0.0388182	1.41097	301	5	3	8286	FN1,COL1A2,IGF1
HPA	skin 2; extracellular matrix[High]	HPA:0471433	FALSE	0.0026756	2.57258	28	4	2	11019	FN1,POSTN
HPA	skin 1; extracellular matrix[â‰¥Medium]	HPA:0461432	FALSE	0.00796499	2.09881	48	4	2	11019	FN1,POSTN
HPA	skin 2; extracellular matrix[â‰¥Medium]	HPA:0471432	FALSE	0.00899971	2.04577	51	4	2	11019	FN1,POSTN
HPA	skin 1; extracellular matrix[â‰¥Low]	HPA:0461431	FALSE	0.0124801	1.90378	60	4	2	11019	FN1,POSTN
HPA	skin 2; extracellular matrix[â‰¥Low]	HPA:0471431	FALSE	0.0160463	1.79462	68	4	2	11019	FN1,POSTN
HPA	skin 2; fibrohistiocytic cells[High]	HPA:0471443	FALSE	0.0210536	1.67667	467	4	3	11019	FN1,CD44,POSTN
HPA	kidney; proximal tubules (cell body)[â‰¥Medium]	HPA:0271142	FALSE	0.0374589	1.42644	567	4	3	11019	FN1,CD44,POSTN
HP	Biconcave vertebral bodies	HP:0004586	FALSE	0.0493332	1.30686	25	3	2	4958	FN1,COL1A2

## Sheet: S8
Hub gene-Transcription factor Interaction
Transcription Factors	Hub gene
CTNNB1	CD44
HDAC1	CD44
HMGA1	CD44
IKBKB	CD44
MYCN	CD44
SMARCA1	CD44
SMARCA4	CD44
SMARCB1	CD44
SNAI2	CD44
SP1	CD44
TCF4	CD44
TWIST1	CD44
TWIST2	CD44
CEBPZ	COL1A2
CIITA	COL1A2
CIITA	COL1A2
EP300	COL1A2
FLI1	COL1A2
HDAC1	COL1A2
HDAC1	COL1A2
HDAC2	COL1A2
KLF11	COL1A2
MYB	COL1A2
NFKB1	COL1A2
RELA	COL1A2
RFX1	COL1A2
RFX5	COL1A2
SIRT1	COL1A2
STAT6	COL1A2
YY1	COL1A2
AR	FN1
ATF2	FN1
CEBPA	FN1
EGR1	FN1
EGR1	FN1
KLF8	FN1
NFKB1	FN1
NFKB1	FN1
PARP1	FN1
RELA	FN1
RELA	FN1
SNAI1	FN1
SOX17	FN1
TWIST1	FN1
TWIST2	FN1
BRCA1	IGF1
CEBPA	IGF1
EP300	IGF1
HDAC2	IGF1
NCOR1	IGF1
NCOR2	IGF1
OTX2	IGF1
RB1	IGF1
STAT5B	IGF1
WT1	IGF1
CDX1	POSTN
TWIST2	POSTN
YY1	POSTN

## Sheet: S9
Key Transcriptional Factors
Id	Label	Degree
117581	TWIST2	3
1050	CEBPA	2
2033	EP300	2
3065	HDAC1	2
3066	HDAC2	2
4790	NFKB1	2
5970	RELA	2
7291	TWIST1	2
7528	YY1	2

## Sheet: S10
Hub Gene- miRNA Interaction
miRNA	Hub Gene
hsa-miR-3124-3p	FN1
hsa-miR-144-3p	FN1
hsa-miR-4318	FN1
hsa-miR-4752	FN1
hsa-miR-4668-5p	FN1
hsa-miR-200c-3p	FN1
hsa-miR-429	FN1
hsa-miR-200b-3p	FN1
hsa-miR-3161	FN1
hsa-miR-7-1-3p	FN1
hsa-miR-4516	FN1
hsa-miR-7-2-3p	FN1
hsa-miR-4531	FN1
hsa-miR-3685	FN1
hsa-miR-6881-3p	FN1
hsa-miR-889-3p	FN1
hsa-miR-12133	FN1
hsa-miR-1271-5p	FN1
hsa-miR-7114-5p	FN1
hsa-miR-4434	FN1
hsa-miR-5703	FN1
hsa-miR-3148	FN1
hsa-miR-96-5p	FN1
hsa-miR-4646-5p	FN1
hsa-miR-6882-5p	FN1
hsa-miR-298	FN1
hsa-miR-3163	FN1
hsa-miR-9985	FN1
hsa-miR-136-5p	FN1
hsa-miR-27a-3p	FN1
hsa-miR-27b-3p	FN1
hsa-miR-3692-3p	FN1
hsa-miR-5692a	FN1
hsa-miR-607	FN1
hsa-miR-613	FN1
hsa-miR-204-3p	FN1
hsa-miR-3160-3p	FN1
hsa-miR-432-5p	FN1
hsa-miR-6830-3p	FN1
hsa-miR-3671	FN1
hsa-miR-4711-3p	FN1
hsa-miR-511-5p	FN1
hsa-miR-3129-5p	FN1
hsa-miR-199a-3p	FN1
hsa-miR-199b-3p	FN1
hsa-miR-1-3p	FN1
hsa-miR-3153	FN1
hsa-miR-892a	FN1
hsa-miR-206	FN1
hsa-miR-513a-5p	FN1
hsa-miR-5011-5p	CD44
hsa-miR-190a-3p	CD44
hsa-miR-656-3p	CD44
hsa-miR-3613-3p	CD44
hsa-miR-4760-5p	CD44
hsa-miR-577	CD44
hsa-miR-3180-5p	CD44
hsa-miR-6815-3p	CD44
hsa-miR-4254	CD44
hsa-miR-3908	CD44
hsa-miR-3121-3p	CD44
hsa-miR-7113-3p	CD44
hsa-miR-32-3p	CD44
hsa-miR-8061	CD44
hsa-miR-670-3p	CD44
hsa-miR-3145-3p	CD44
hsa-miR-585-5p	CD44
hsa-miR-6773-5p	CD44
hsa-miR-1251-3p	CD44
hsa-miR-4267	CD44
hsa-miR-4471	CD44
hsa-miR-555	CD44
hsa-miR-606	CD44
hsa-miR-6724-5p	CD44
hsa-miR-5584-5p	CD44
hsa-miR-6833-3p	CD44
hsa-miR-4475	CD44
hsa-miR-513a-5p	CD44
hsa-miR-8059	CD44
hsa-miR-4700-5p	CD44
hsa-miR-7161-5p	CD44
hsa-miR-1468-3p	CD44
hsa-miR-6818-3p	CD44
hsa-miR-1267	CD44
hsa-miR-4739	CD44
hsa-miR-4756-5p	CD44
hsa-miR-6873-3p	CD44
hsa-miR-1321	CD44
hsa-miR-6867-5p	IGF1
hsa-miR-5011-5p	IGF1
hsa-miR-488-3p	IGF1
hsa-miR-190a-3p	IGF1
hsa-miR-3148	IGF1
hsa-miR-301a-3p	IGF1
hsa-miR-301b-3p	IGF1
hsa-miR-3666	IGF1
hsa-miR-4295	IGF1
hsa-miR-130a-3p	IGF1
hsa-miR-130b-3p	IGF1
hsa-miR-454-3p	IGF1
hsa-miR-599	IGF1
hsa-miR-6878-3p	IGF1
hsa-miR-1252-5p	IGF1
hsa-miR-29c-3p	IGF1
hsa-miR-29a-3p	IGF1
hsa-miR-29b-3p	IGF1
hsa-miR-5688	IGF1
hsa-miR-9983-3p	IGF1
hsa-miR-30d-3p	IGF1
hsa-miR-495-3p	IGF1
hsa-miR-5682	IGF1
hsa-miR-3163	IGF1
hsa-miR-30a-3p	IGF1
hsa-miR-30e-3p	IGF1
hsa-miR-548c-3p	IGF1
hsa-miR-4744	IGF1
hsa-miR-129-5p	IGF1
hsa-miR-3145-3p	IGF1
hsa-miR-627-3p	IGF1
hsa-miR-607	IGF1
hsa-miR-590-3p	IGF1
hsa-miR-6730-5p	IGF1
hsa-miR-651-3p	IGF1
hsa-miR-483-3p	IGF1
hsa-miR-1275	IGF1
hsa-miR-5590-3p	IGF1
hsa-miR-142-5p	IGF1
hsa-miR-3671	IGF1
hsa-miR-3680-3p	IGF1
hsa-miR-3658	IGF1
hsa-miR-8063	IGF1
hsa-miR-5002-5p	IGF1
hsa-miR-19a-3p	IGF1
hsa-miR-8068	IGF1
hsa-miR-12120	IGF1
hsa-miR-486-5p	IGF1
hsa-miR-6124	IGF1
hsa-miR-19b-3p	IGF1
hsa-miR-3688-3p	IGF1
hsa-miR-10527-5p	IGF1
hsa-miR-6885-3p	IGF1
hsa-miR-497-3p	IGF1
hsa-miR-450b-5p	IGF1
hsa-miR-3662	IGF1
hsa-miR-1909-3p	IGF1
hsa-miR-4775	IGF1
hsa-miR-1305	IGF1
hsa-miR-5681a	IGF1
hsa-miR-6722-3p	IGF1
hsa-miR-130a-5p	IGF1
hsa-miR-6769a-5p	IGF1
hsa-miR-130b-5p	IGF1
hsa-miR-4671-3p	IGF1
hsa-miR-9-3p	IGF1
hsa-miR-340-5p	IGF1
hsa-miR-33a-3p	IGF1
hsa-miR-6831-3p	IGF1
hsa-miR-1-3p	IGF1
hsa-miR-7161-5p	IGF1
hsa-miR-595	IGF1
hsa-miR-4665-5p	IGF1
hsa-miR-206	IGF1
hsa-miR-6769b-5p	IGF1
hsa-miR-1227-5p	IGF1
hsa-miR-548j-5p	IGF1
hsa-miR-559	IGF1
hsa-miR-548c-5p	IGF1
hsa-miR-548b-5p	IGF1
hsa-miR-548ad-5p	IGF1
hsa-miR-548d-5p	IGF1
hsa-miR-548h-5p	IGF1
hsa-miR-548a-5p	IGF1
hsa-miR-548i	IGF1
hsa-miR-548as-5p	IGF1
hsa-miR-548w	IGF1
hsa-miR-548ab	IGF1
hsa-miR-548ay-5p	IGF1
hsa-miR-548o-5p	IGF1
hsa-miR-548ap-5p	IGF1
hsa-miR-548ar-5p	IGF1
hsa-miR-548au-5p	IGF1
hsa-miR-548y	IGF1
hsa-miR-548ae-5p	IGF1
hsa-miR-548am-5p	IGF1
hsa-miR-548aq-5p	IGF1
hsa-miR-548ak	IGF1
hsa-miR-548bb-5p	IGF1
hsa-miR-519b-3p	IGF1
hsa-miR-519a-3p	IGF1
hsa-miR-1250-3p	IGF1
hsa-miR-3183	IGF1
hsa-miR-205-3p	IGF1
hsa-miR-6769b-3p	IGF1
hsa-miR-548u	IGF1
hsa-miR-1827	IGF1
hsa-miR-4723-3p	IGF1
hsa-miR-519c-3p	IGF1
hsa-miR-8076	IGF1
hsa-miR-4793-5p	IGF1
hsa-miR-613	IGF1
hsa-miR-1255b-2-3p	IGF1
hsa-miR-3685	IGF1
hsa-miR-551b-5p	IGF1
hsa-miR-12135	IGF1
hsa-miR-6871-3p	IGF1
hsa-miR-4633-5p	IGF1
hsa-miR-7159-5p	IGF1
hsa-miR-3926	IGF1
hsa-miR-4500	IGF1
hsa-miR-4711-3p	IGF1
hsa-miR-6733-5p	IGF1
hsa-miR-592	IGF1
hsa-miR-7159-3p	IGF1
hsa-miR-6739-5p	IGF1
hsa-miR-552-5p	IGF1
hsa-miR-4649-3p	IGF1
hsa-miR-4698	IGF1
hsa-miR-4760-3p	IGF1
hsa-miR-4763-3p	IGF1
hsa-miR-3185	COL1A2
hsa-miR-5682	COL1A2
hsa-miR-7114-5p	COL1A2
hsa-miR-4503	COL1A2
hsa-miR-587	COL1A2
hsa-miR-32-3p	COL1A2
hsa-miR-4500	COL1A2
hsa-miR-551b-5p	COL1A2
hsa-miR-4533	COL1A2
hsa-miR-3190-3p	COL1A2
hsa-miR-1297	COL1A2
hsa-let-7f-5p	COL1A2
hsa-miR-98-5p	COL1A2
hsa-let-7b-5p	COL1A2
hsa-let-7g-5p	COL1A2
hsa-let-7a-5p	COL1A2
hsa-let-7i-5p	COL1A2
hsa-let-7e-5p	COL1A2
hsa-let-7c-5p	COL1A2
hsa-miR-335-3p	COL1A2
hsa-miR-26a-5p	COL1A2
hsa-miR-26b-5p	COL1A2
hsa-miR-5197-5p	COL1A2
hsa-miR-4465	COL1A2
hsa-miR-4426	COL1A2
hsa-miR-298	COL1A2
hsa-miR-29c-3p	COL1A2
hsa-miR-29a-3p	COL1A2
hsa-miR-29b-3p	COL1A2
hsa-miR-4458	COL1A2
hsa-let-7d-5p	COL1A2
hsa-miR-32-5p	COL1A2
hsa-miR-92b-3p	COL1A2
hsa-miR-92a-3p	COL1A2
hsa-miR-5697	COL1A2
hsa-miR-4662b	COL1A2
hsa-miR-3065-3p	COL1A2
hsa-miR-4647	COL1A2
hsa-miR-4470	COL1A2
hsa-miR-367-3p	COL1A2
hsa-miR-363-3p	COL1A2
hsa-miR-25-3p	COL1A2
hsa-miR-563	COL1A2
hsa-miR-342-3p	COL1A2
hsa-miR-4753-3p	COL1A2
hsa-miR-4311	COL1A2
hsa-miR-520d-5p	COL1A2
hsa-miR-524-5p	COL1A2
hsa-miR-6839-3p	COL1A2
hsa-let-7a-3p	COL1A2
hsa-miR-98-3p	COL1A2
hsa-let-7b-3p	COL1A2
hsa-let-7f-1-3p	COL1A2
hsa-miR-380-5p	COL1A2
hsa-miR-4775	COL1A2
hsa-miR-584-5p	COL1A2
hsa-miR-1285-5p	COL1A2
hsa-miR-196b-5p	COL1A2
hsa-miR-196a-5p	COL1A2
hsa-miR-4753-3p	POSTN
hsa-miR-6758-3p	POSTN
hsa-miR-513b-3p	POSTN
hsa-miR-202-3p	POSTN
hsa-miR-19b-3p	POSTN
hsa-miR-584-3p	POSTN
hsa-miR-19a-3p	POSTN
hsa-miR-4680-3p	POSTN
hsa-miR-4320	POSTN
hsa-miR-4803	POSTN
hsa-miR-568	POSTN

[truncated: 3 more sheets: S11, S12, S15]
